# Supplementary material for: Real-World Data of Tigecycline-Associated Drug-Induced Liver Injury Among Patients in China: A 3-year Retrospective Study as Assessed by the Updated RUCAM
Source: Front Pharmacol. 2021 Nov 2;12:761167. doi: 10.3389/fphar.2021.761167 (PMC8594628; doi:10.3389/fphar.2021.761167)
Supplement: Supplementary file 1 [file DataSheet1.xlsx]

## Sheet: original information
No.	TGC begining date	TGC withdrawal	frequency	route	Medicine	maintenance dose	loading dose	duration
1	43498.1	43504.6	q12h	ivgtt	tigecycline	100	100	7
2	43630.4	43633.4	qd	ivgtt	tigecycline	100	100	4
3	43454.4	43467.4	q12h	ivgtt	tigecycline	50	100	13.5
4	43525.9	43538.4	q12h	ivgtt	tigecycline	100	100	13
5	43581.4	43583.4	q12h	ivgtt	tigecycline	50	50	2.5
6	43428.7	43435.8	q12h	ivgtt	tigecycline	100	200	7.5
7	43456.6	43464.8	q12h	ivgtt	tigecycline	100	200	9
8	43286.8	43293.8	q12h	ivgtt	tigecycline	50	50	7.5
9	43644.4	43646.3	q12h	ivgtt	tigecycline	50	50	2.5
10	43397.9	43411.4	q12h	ivgtt	tigecycline	100	100	14
11	43510.6	43514.9	q12h	ivgtt	tigecycline	50	100	4.5
12	43474.6	43485.8	q12h	ivgtt	tigecycline	50	50	11.5
13	43280.5	43282.9	q12h	ivgtt	tigecycline	50	100	3
14	43291.5	43310.4	q12h	ivgtt	tigecycline	50	100	15.5
15	43611.9	43630.8	q12h	ivgtt	tigecycline	50	100	19.5
16	43136.8	43143.8	q12h	ivgtt	tigecycline	100	100	7.5
17	43499.5	43514.4	q12h	ivgtt	tigecycline	50	100	15.5
18	43322.8	43325.9	q12h	ivgtt	tigecycline	100	100	3.5
19	43825.8	43825.8	st	ivgtt	tigecycline	100	100	0.5
20	43357.4	43361.3	q12h	ivgtt	tigecycline	50	100	4.5
21	43612.5	43612.5	st	ivgtt	tigecycline	100	100	0.5
22	43423.7	43431.8	q12h	ivgtt	tigecycline	50	50	8.5
23	43595.5	43607.4	q12h	ivgtt	tigecycline	50	100	12.5
24	43581.4	43592.3	q12h	ivgtt	tigecycline	100	100	11.5
25	43326.4	43329.9	q12h	ivgtt	tigecycline	100	100	4
26	43267.4	43278.3	q12h	ivgtt	tigecycline	50	100	11.5
27	43609.5	43611.8	q12h	ivgtt	tigecycline	100	100	3
28	43622.8	43640.4	q12h	ivgtt	tigecycline	50	100	18
29	43670.4	43689.4	q12h	ivgtt	tigecycline	100	100	19.5
30	43169.8	43173.4	q12h	ivgtt	tigecycline	50/25	100	4
31	43472.3	43472.3	st	ivgtt	tigecycline	100	100	0.5
32	43236.4	43257.9	q12h	ivgtt	tigecycline	50	50	20.5
33	43115.4	43149.3	q12h	ivgtt	tigecycline	50	100	32.5
34	43179.5	43194.4	q12h	ivgtt	tigecycline	50	100	13.5
35	43566.7	43573.3	q12h	ivgtt	tigecycline	100/75	200	7
36	43413.4	43419.3	q12h	ivgtt	tigecycline	50	100	6.5
37	43486.4	43490.3	q12h	ivgtt	tigecycline	50	100	4.5
38	43804.9	43813.4	q12h	ivgtt	tigecycline	100	100	9
39	43790.5	43794.8	q12h	ivgtt	tigecycline	100	100	5
40	43811.8	43815.3	q12h	ivgtt	tigecycline	100	100	4
41	43612.6	43620.3	q12h	ivgtt	tigecycline	100	200	8
42	43524.4	43525.3	q12h	ivgtt	tigecycline	100	100	1.5
43	43621.7	43627.4	q12h	ivgtt	tigecycline	50	100	4
44	43179.5	43189.3	q12h	ivgtt	tigecycline	100	100	10.5
45	43158.4	43164.3	q12h	ivgtt	tigecycline	50	100	6.5
46	43208.4	43215.4	q12h	ivgtt	tigecycline	100	200	7.5
47	43674.5	43681.3	q12h	ivgtt	tigecycline	50	50	7.5
48	43201.3	43208.9	q12h	ivgtt	tigecycline	50	100	8
49	43817.6	43824.4	q12h	ivgtt	tigecycline	50	100	7.5
50	43655.4	43674.9	q12h	ivgtt	tigecycline	100	100	17
51	43726.9	43748.4	q12h	ivgtt	tigecycline	100	100	20
52	43613.7	43615.4	q12h	ivgtt	tigecycline	50	50	2
53	43523.4	43542.8	q12h	ivgtt	tigecycline	50	100	20
54	43446.8	43450.3	q12h	ivgtt	tigecycline	100	100	4
55	43522.5	43530.8	q12h	ivgtt	tigecycline	50	100	9
56	43366.8	43369.3	q12h	ivgtt	tigecycline	100	200	3
57	43388.4	43397.8	q12h	ivgtt	tigecycline	50	100	10
58	43425.4	43428.4	q12h	ivgtt	tigecycline	100	100	23.5
59	43526.8	43540.3	q12h	ivgtt	tigecycline	100	100	14
60	43528.4	43537.3	q12h	ivgtt	tigecycline	100	100	9.5
61	43755.4	43763.8	q12h	ivgtt	tigecycline	100	100	9
62	43583.4	43598.3	q12h	ivgtt	tigecycline	50	100	15.5
63	43603.5	43608.9	q12h	ivgtt	tigecycline	50	100	6
64	43219.4	43236.9	q12h	ivgtt	tigecycline	50	50	18
65	43343.4	43354.9	q12h	ivgtt	tigecycline	50	50	12
66	43394.4	43398.9	q12h	ivgtt	tigecycline	50	50	5
67	43402.7	43405.9	q12h	ivgtt	tigecycline	50	50	3.5
68	43460.4	43469.9	q12h	ivgtt	tigecycline	50	50	10
69	43511.4	43523.9	q12h	ivgtt	tigecycline	50	50	13
70	43575.4	43590.4	q12h	ivgtt	tigecycline	50	100	15.5
71	43594.4	43597.9	q12h	ivgtt	tigecycline	50	50	4
72	43440.5	43446.8	q12h	ivgtt	tigecycline	50	100	6.5
73	43209.5	43219.4	q12h	ivgtt	tigecycline	100	100	10.5
74	43258.4	43269.4	q12h	ivgtt	tigecycline	50	100	11.5
75	43354.9	43367.9	q12h	ivgtt	tigecycline	50	100	13.5
76	43593.8	43611.8	q12h	ivgtt	tigecycline	100	100	18.5
77	43596.9	43605.4	q12h	ivgtt	tigecycline	50	100	9
78	43641.5	43646.3	q12h	ivgtt	tigecycline	50	100	5.5
79	43285.6	43298.3	q12h	ivgtt	tigecycline	50	100	13
80	43758.4	43759.3	q12h	ivgtt	tigecycline	50	100	1.5
81	43612.7	43613.3	q12h	ivgtt	tigecycline	50	100	1
82	43371.9	43383.9	q12h	ivgtt	tigecycline	50	50	12.5
83	43447.5	43455.4	q12h	ivgtt	tigecycline	50	100	8.5
84	43425.9	43426.9	q12h	ivgtt	tigecycline	100	100	1.5
85	43684.5	43696.4	q12h	ivgtt	tigecycline	100	150	12
86	43712.4	43731.4	q12h	ivgtt	tigecycline	100	100	19.5
87	43587.5	43590.3	q12h	ivgtt	tigecycline	50	100	3.5
88	43600.7	43619.3	q12h	ivgtt	tigecycline	50	100	19
89	43532.7	43538.8	q12h	ivgtt	tigecycline	50	100	6.5
90	43757.4	43762.4	q12h	ivgtt	tigecycline	50	50	5.5
91	43550.9	43562.4	q12h	ivgtt	tigecycline	100	100	12.5
92	43472.6	43478.8	q12h	ivgtt	tigecycline	50	50	6.5
93	43722.8	43759.8	q12h	ivgtt	tigecycline	50	100	37.5
94	43428.5	43441.8	q12h	ivgtt	tigecycline	100	100	14
95	43494.4	43504.3	q12h	ivgtt	tigecycline	50	100	10.5
96	43633.7	43650.4	q12h	ivgtt	tigecycline	100	100	13.5
97	43704.4	43705.4	q12h	ivgtt	tigecycline	50	100	1.5
98	43618.3	43633.8	q12h	ivgtt	tigecycline	50	100	16
99	43237.4	43247.4	q12h	ivgtt	tigecycline	50	50	10.5
100	43166	43167.3	q12h	ivgtt	tigecycline	50	100	2
101	43605.6	43612.4	q12h	ivgtt	tigecycline	100	100	7
102	43126.6	43127.4	q12h	ivgtt	tigecycline	100	100	1
103	43324.9	43329.8	q12h	ivgtt	tigecycline	50	100	5.5
104	43717.7	43718.4	q12h	ivgtt	tigecycline	50	100	1
105	43203.5	43209.3	q12h	ivgtt	tigecycline	100	100	6.5
106	43690.3	43696.8	q12h	ivgtt	tigecycline	50	50	7
107	43694.9	43711.4	q12h	ivgtt	tigecycline	50	200	17
108	43847.4	43851.4	q12h	ivgtt	tigecycline	50	100	4.5
109	43463.5	43470.4	q12h	ivgtt	tigecycline	50	100	7.5
110	43535.6	43538.4	q12h	ivgtt	tigecycline	100	100	3
111	43755.7	43765.4	q12h	ivgtt	tigecycline	100	100	10
112	43665.5	43674.8	q12h	ivgtt	tigecycline	50	100	10
113	43682.5	43699.9	q12h	ivgtt	tigecycline	50	100	18
114	43726.9	43758.8	q12h	ivgtt	tigecycline	50	50	32.5
115	43367.4	43370.4	q12h	ivgtt	tigecycline	50	100	3.5
116	43373.5	43374.8	q12h	ivgtt	tigecycline	100	100	2
117	43381.9	43381.9	st	ivgtt	tigecycline	100	50	0.5
118	43608.6	43612.3	q12h	ivgtt	tigecycline	50	50	4
119	43105.6	43117.3	q12h	ivgtt	tigecycline	100	100	12
120	43476.4	43491.4	q12h	ivgtt	tigecycline	50	100	15.5
121	43168.8	43180.3	q12h	ivgtt	tigecycline	100	100	12
122	43423.4	43430.9	q12h	ivgtt	tigecycline	50	100	8
123	43532.8	43538.9	q12h	ivgtt	tigecycline	100	100	6.5
124	43656.8	43666.3	q12h	ivgtt	tigecycline	100	100	10
125	43624.4	43626.9	q12h	ivgtt	tigecycline	50	100	3
126	43738.4	43747.3	q12h	ivgtt	tigecycline	50	100	9
127	43173.8	43179.8	q12h	ivgtt	tigecycline	50	100	6.5
128	43475.9	43478.3	q12h	ivgtt	tigecycline	50	100	3
129	43496.8	43502.4	q12h	ivgtt	tigecycline	100	100	4.5
130	43546	43552.4	q12h	ivgtt	tigecycline	50	100	7
131	43472.5	43472.5	st	ivgtt	tigecycline	50	50	0.5
132	43326.4	43327.3	q12h	ivgtt	tigecycline	100	100	1.5
133	43533.5	43542.8	q12h	ivgtt	tigecycline	50	100	10
134	43491.4	43501.4	q12h	ivgtt	tigecycline	50	50	10.5
135	43229.6	43242.8	q12h	ivgtt	tigecycline	100	200	13.5
136	43392.5	43394	q12h	ivgtt	tigecycline	50	100	2.5
137	43790.4	43794.5	q12h	ivgtt	tigecycline	100	200	5
138	43480.3	43482.8	q12h	ivgtt	tigecycline	50	50	3
139	43783.4	43788.4	q12h	ivgtt	tigecycline	50	100	5.5
140	43648.4	43658.4	q12h	ivgtt	tigecycline	100	100	10.5
141	43278.5	43284.8	q12h	ivgtt	tigecycline	50	100	7
142	43293.4	43302.8	q12h	ivgtt	tigecycline	50	100	10
143	43602.4	43603.4	q12h	ivgtt	tigecycline	50	100	1.5
144	43461.4	43468.7	q12h	ivgtt	tigecycline	50	100	7.5
145	43157.8	43166.8	q12h	ivgtt	tigecycline	50	100	9.5
146	43173.7	43177.3	q12h	ivgtt	tigecycline	50	100	4
147	43561.6	43578.4	q12h	ivgtt	tigecycline	50	100	17
148	43377.5	43401.8	q12h	ivgtt	tigecycline	50	100	22.5
149	43770.4	43770.9	q12h	ivgtt	tigecycline	100	100	1
150	43221.6	43230.4	q12h	ivgtt	tigecycline	50	50	9
151	43563	43577.3	q12h	ivgtt	tigecycline	50	100	14.5
152	43365.4	43368.3	q12h	ivgtt	tigecycline	50	100	3.5
153	43505.4	43519.4	q12h	ivgtt	tigecycline	100	100	14.5
154	43448.4	43452.9	q12h	ivgtt	tigecycline	75	100	5
155	43539.6	43551.4	q12h	ivgtt	tigecycline	100	100	13
156	43159.6	43171.9	q12h	ivgtt	tigecycline	100	200	12.5
157	43666.3	43667.3	q12h	ivgtt	tigecycline	50	50	1.5
158	43135.6	43146.9	q12h	ivgtt	tigecycline	50	100	12
159	43145.8	43172.3	q12h	ivgtt	tigecycline	100	150	24.5
160	43723.5	43739.8	q12h	ivgtt	tigecycline	50	100	16.5
161	43194.5	43194.9	st	ivgtt	tigecycline	50	100	1
162	43231.8	43252.8	q12h	ivgtt	tigecycline	100/50	100	21.5
163	43654.5	43662.4	q12h	ivgtt	tigecycline	50	50	8.5
164	43686.4	43688.9	q12h	ivgtt	tigecycline	50	100	3
165	43617.4	43630.4	q12h	ivgtt	tigecycline	50	50	13.5
166	43486.5	43491.3	q12h	ivgtt	tigecycline	50	100	5.5
167	43729.4	43733.3	q12h	ivgtt	tigecycline	50	100	4.5
168	43691.5	43698.4	q12h	ivgtt	tigecycline	50	100	7.5
169	43674.5	43677.4	q12h	ivgtt	tigecycline	50	100	3.5
170	43265.5	43271.3	q12h	ivgtt	tigecycline	50	100	6.5
171	43766.4	43769.3	q12h	ivgtt	tigecycline	50	100	3
172	43185.8	43194.8	q12h	ivgtt	tigecycline	100	100	9.5
173	43609.4	43623.8	q12h	ivgtt	tigecycline	50	100	15
174	43359.9	43361.3	q12h	ivgtt	tigecycline	50	100	2
175	43747.5	43750.3	q12h	ivgtt	tigecycline	50	100	3.5
176	43112.6	43117.6	q12h	ivgtt	tigecycline	50	50	5.5
177	43633.9	43650.9	q12h	ivgtt	tigecycline	100	100	13.5
178	43415.6	43435.4	q12h	ivgtt	tigecycline	50	100	20
179	43173.4	43177.3	q12h	ivgtt	tigecycline	50	100	4.5
180	43533.4	43538.4	q12h	ivgtt	tigecycline	100	100	5.5
181	43319.5	43322.3	q12h	ivgtt	tigecycline	100	100	3.5
182	43327.8	43341.8	q12h	ivgtt	tigecycline	100	100	14.5
183	43491.3	43494.8	q12h	ivgtt	tigecycline	100	100	4
184	43145.5	43146	q12h	ivgtt	tigecycline	100	100	1
185	43775.5	43776.4	q12h	ivgtt	tigecycline	50	100	1.5
186	43486.5	43496.4	q12h	ivgtt	tigecycline	50	100	10
187	43473.4	43474.3	q12h	ivgtt	tigecycline	100	100	1.5
188	43628.5	43633.3	q12h	ivgtt	tigecycline	50	100	5.5
189	43649.4	43656.8	q12h	ivgtt	tigecycline	100/50	100	8
190	43720.8	43725.8	q12h	ivgtt	tigecycline	50	50	5.5
191	43730.4	43735.4	q12h	ivgtt	tigecycline	50	100	5.5
192	43655.9	43660.4	q12h	ivgtt	tigecycline	50	50	5
193	43715.6	43725.9	q12h	ivgtt	tigecycline	50	100	8
194	43803.5	43817.9	q12h	ivgtt	tigecycline	50	100	15
195	43183.5	43191.3	q12h	ivgtt	tigecycline	50	100	8
196	43616.4	43623.8	q12h	ivgtt	tigecycline	50	100	8
197	43838.5	43840.9	q12h	ivgtt	tigecycline	50	100	3
198	43489.3	43495.8	q12h	ivgtt	tigecycline	100/50	50	7
199	43236.4	43243.3	q12h	ivgtt	tigecycline	100	100	7.5
200	43440.8	43448.3	q12h	ivgtt	tigecycline	100	100	8
201	43587.4	43600.9	q12h	ivgtt	tigecycline	100	100	13.5
202	43284.5	43314.9	q12h	ivgtt	tigecycline	100	200	29.5
203	43284.5	43288.9	q12h	ivgtt	tigecycline	50	100	5
204	43233.4	43237.4	q12h	ivgtt	tigecycline	50	100	4.5
205	43604.5	43606.8	q12h	ivgtt	tigecycline	50	100	5
206	43640.5	43669.4	q12h	ivgtt	tigecycline	50	100	29.5
207	43676.5	43681.9	q12h	ivgtt	tigecycline	100	200	4
208	43487.5	43492.8	q12h	ivgtt	tigecycline	50	100	6
209	43155.6	43164.6	bid	ivgtt	tigecycline	50	100	9.5
210	43793.5	43803.9	q12h	ivgtt	tigecycline	50	50	11
211	43325.7	43336.9	q12h	ivgtt	tigecycline	50	100	11.5
212	43610.6	43613.4	q12h	ivgtt	tigecycline	50	100	3.5
213	43722.6	43734.3	q12h	ivgtt	tigecycline	50	100	12.5
214	43713.6	43714.8	q12h	ivgtt	tigecycline	50	100	2
215	43589.4	43603.4	q12h	ivgtt	tigecycline	50	50	14.5
216	43355.5	43358.4	q12h	ivgtt	tigecycline	50	100	3.5
217	43735.9	43747.8	q12h	ivgtt	tigecycline	50	100	12.5
218	43124.8	43130.3	q12h	ivgtt	tigecycline	50	100	6
219	43292.8	43304.8	q12h	ivgtt	tigecycline	100	100	12.5
220	43108.8	43143.9	q12h	ivgtt	tigecycline	50	100	32.5
221	43364.6	43373.4	q12h	ivgtt	tigecycline	50	100	9.5
222	43275.7	43276.2	st	ivgtt	tigecycline	50	100	1
223	43563.9	43567.4	q12h	ivgtt	tigecycline	100	100	4
224	43554.8	43591.8	q12h	ivgtt	tigecycline	25	100	36
225	43635.9	43651.3	q12h	ivgtt	tigecycline	50	50	14
226	43297.8	43336.8	q12h	ivgtt	tigecycline	100	100	39.5
227	43410.9	43419.9	q12h	ivgtt	tigecycline	100	100	9.5
228	43426.4	43444.3	q12h	ivgtt	tigecycline	100	100	18
229	43760.4	43761.4	q12h	ivgtt	tigecycline	50	50	1.5
230	43646	43653.4	q12h	ivgtt	tigecycline	50	100	7.5
231	43483.5	43493.4	q12h	ivgtt	tigecycline	50	100	10.5
232	43498.5	43505.4	q12h	ivgtt	tigecycline	100	100	7.5
233	43386.7	43388.4	q12h	ivgtt	tigecycline	50	100	2.5
234	43586.4	43597.6	q12h	ivgtt	tigecycline	50	50	12
235	43529.4	43533.3	q12h	ivgtt	tigecycline	50	50	4.5
236	43586.8	43590.3	q12h	ivgtt	tigecycline	100	200	4
237	43557.4	43563.9	q12h	ivgtt	tigecycline	50	100	7
238	43522.4	43524.8	q12h	ivgtt	tigecycline	50	100	3
239	43525.4	43528.3	q12h	ivgtt	tigecycline	100	100	3.5
240	43814.7	43818.4	q12h	ivgtt	tigecycline	50	100	4
241	43829.8	43835.8	q12h	ivgtt	tigecycline	50	100	6.5
242	43249.8	43255.3	q12h	ivgtt	tigecycline	100	100	6
243	43504.9	43507.9	q12h	ivgtt	tigecycline	50	100	3.5
244	43755.4	43761.4	q12h	ivgtt	tigecycline	50	100	6.5
245	43632.4	43633.4	q12h	ivgtt	tigecycline	100	100	1.5
246	43213.5	43216.8	q12h	ivgtt	tigecycline	50	100	3.5
247	43729.8	43734.3	q12h	ivgtt	tigecycline	50	100	5
248	43724.4	43731.4	q12h	ivgtt	tigecycline	50	50	7.5
249	43464.6	43467.9	q12h	ivgtt	tigecycline	100	100	3.5
250	43625.8	43626.4	q12h	ivgtt	tigecycline	50	100	1
251	43417.4	43426.4	q12h	ivgtt	tigecycline	50	100	9.5
252	43662.4	43664.3	q12h	ivgtt	tigecycline	50	50	2.5
253	43256.9	43270.4	q12h	ivgtt	tigecycline	50	50	14
254	43511.4	43511.4	st	ivgtt	tigecycline	100	100	0.5
255	43606.7	43614.4	q12h	ivgtt	tigecycline	50	100	8
256	43628.4	43644.8	q12h	ivgtt	tigecycline	100	100	17
257	43236.4	43238.9	q12h	ivgtt	tigecycline	50	100	3
258	43666.9	43669.3	q12h	ivgtt	tigecycline	50	100	3
259	43682.7	43686.8	q12h	ivgtt	tigecycline	50	100	4.5
260	43737.7	43746.3	q12h	ivgtt	tigecycline	100	100	8.5
261	43356.4	43357.4	q12h	ivgtt	tigecycline	50	100	1.5
262	43320.5	43322.4	q12h	ivgtt	tigecycline	100	200	2.5
263	43553.7	43558.8	q12h	ivgtt	tigecycline	50	100	5.5
264	43398.8	43406.3	q12h	ivgtt	tigecycline	50	100	7.5
265	43830.7	43831.4	q12h	ivgtt	tigecycline	100	100	1
266	43499.3	43519.8	q12h	ivgtt	tigecycline	50	50	21
267	43852.8	43852.8	st	ivgtt	tigecycline	50	50	0.5
268	43594.4	43594.8	q12h	ivgtt	tigecycline	100	200	1
269	43458.4	43468.4	q12h	ivgtt	tigecycline	50	100	10.5
270	43558.3	43559.3	q12h	ivgtt	tigecycline	100	100	1.5
271	43822.8	43837.8	q12h	ivgtt	tigecycline	50	50	15.5
272	43593.4	43606.3	q12h	ivgtt	tigecycline	50	100	13.5
273	43670.7	43689.8	q12h	ivgtt	tigecycline	50	100	19.5
274	43609.8	43618.9	q12h	ivgtt	tigecycline	100	200	9.5
275	43372.7	43374.3	q12h	ivgtt	tigecycline	50	100	2
276	43164.7	43173.8	q12h	ivgtt	tigecycline	50	100	9.5
277	43540.7	43546.3	q12h	ivgtt	tigecycline	50	50	6
278	43551.4	43565.3	q12h	ivgtt	tigecycline	50	50	14.5
279	43602.9	43612.3	q12h	ivgtt	tigecycline	100	100	10
280	43647.8	43658.3	q12h	ivgtt	tigecycline	100	100	11
281	43460.6	43468.3	q12h	ivgtt	tigecycline	50	100	8
282	43565.4	43571.4	q12h	ivgtt	tigecycline	50	100	6.5
283	43417.4	43421.8	q12h	ivgtt	tigecycline	50	50	5
284	43759.7	43766.9	q12h	ivgtt	tigecycline	50	100	8
285	43330.3	43332.4	q12h	ivgtt	tigecycline	50	100	2.5
286	43185.6	43185.6	st	ivgtt	tigecycline	100	100	0.5
287	43451.7	43470.8	q12h	ivgtt	tigecycline	50	100	19.5
288	43252.9	43272.9	q12h	ivgtt	tigecycline	50	50	20.5
289	43688.4	43702.3	q12h	ivgtt	tigecycline	100/75	100	14
290	43722.9	43731.9	q12h	ivgtt	tigecycline	100	100	9.5
291	43498.4	43515.4	q12h	ivgtt	tigecycline	50	100	17.5
292	43525.4	43538.4	q12h	ivgtt	tigecycline	50	50	13.5
293	43544.4	43579.4	q12h	ivgtt	tigecycline	50	50	35.5
294	43606.4	43617.9	q12h	ivgtt	tigecycline	50	100	12
295	43150.4	43159.8	q12h	ivgtt	tigecycline	50	100	10
296	43166.8	43182.4	q12h	ivgtt	tigecycline	100/50	100	16
297	43198.8	43204.8	q12h	ivgtt	tigecycline	100/50	100	6.5
298	43261.4	43274.8	q12h	ivgtt	tigecycline	50	50	13
299	43292.8	43300.4	q12h	ivgtt	tigecycline	100/50	100	8
300	43305.4	43314.8	q12h	ivgtt	tigecycline	100/50	100	10
301	43380.4	43392.4	q12h	ivgtt	tigecycline	100/50	100	12.5
302	43446.8	43455.9	q12h	ivgtt	tigecycline	100/50	100	9.5
303	43523.5	43527.8	q12h	ivgtt	tigecycline	100/50	100	4.5
304	43640.6	43647.8	q12h	ivgtt	tigecycline	50	100	7
305	43516.4	43520.9	q12h	ivgtt	tigecycline	100	100	5
306	43574.9	43580.9	q12h	ivgtt	tigecycline	50	100	6.5
307	43717.4	43725.3	q12h	ivgtt	tigecycline	100	100	12.5
308	43266.5	43267.3	q12h	ivgtt	tigecycline	50	100	1.5
309	43372.4	43373.4	q12h	ivgtt	tigecycline	50	100	1.5
310	43610.5	43613.8	q12h	ivgtt	tigecycline	50	100	4
311	43619.4	43634.3	q12h	ivgtt	tigecycline	50	100	15.5
312	43655.8	43659.8	q12h	ivgtt	tigecycline	100	100	4.5
313	43677.4	43688.4	q12h	ivgtt	tigecycline	50	50	11
314	43284.4	43291.8	q12h	ivgtt	tigecycline	100	100	8
315	43592.4	43600.3	q12h	ivgtt	tigecycline	50	100	8.5
316	43342.6	43356.9	q12h	ivgtt	tigecycline	50	100	15
317	43498.4	43504.4	q12h	ivgtt	tigecycline	100	100	6.5
318	43740.4	43748.4	q12h	ivgtt	tigecycline	100	100	8.5
319	43698.8	43707.8	q12h	ivgtt	tigecycline	50	50	9.5
320	43489.4	43507.4	q12h	ivgtt	tigecycline	50	100	18.5
321	43761.7	43776.8	q12h	ivgtt	tigecycline	50	100	15.5
322	43355.8	43372.7	q12h	ivgtt	tigecycline	50	100	15.5
323	43647.4	43655.8	q12h	ivgtt	tigecycline	50	100	8.5
324	43205.6	43207.8	q12h	ivgtt	tigecycline	100	100	3
325	43833.8	43837.8	q12h	ivgtt	tigecycline	50	100	4.5
326	43336.7	43349.9	q12h	ivgtt	tigecycline	50	100	13.5
327	43198.4	43199.4	q12h	ivgtt	tigecycline	50	100	1.5
328	43586.4	43595.8	q12h	ivgtt	tigecycline	100	100	10
329	43480.5	43502.3	q12h	ivgtt	tigecycline	50	100	22.5
330	43693.3	43701.3	q12h	ivgtt	tigecycline	100	100	8.5
331	43426.9	43438.9	q12h	ivgtt	tigecycline	50	100	12.5
332	43537.8	43538.4	q12h	ivgtt	tigecycline	50	100	1
333	43558.8	43577.8	q12h	ivgtt	tigecycline	50	100	17
334	43259.4	43259.8	q12h	ivgtt	tigecycline	50	100	1
335	43402.5	43411.8	q12h	ivgtt	tigecycline	50	100	9.5
336	43844.3	43850.8	q12h	ivgtt	tigecycline	100	100	7
337	43644.9	43656.8	qd	ivgtt	tigecycline	100/50	100	12.5
338	43563	43563.9	st	ivgtt	tigecycline	50	100	1
339	43326.4	43329.4	q12h	ivgtt	tigecycline	50	100	3.5
340	43717.4	43718.8	q12h	ivgtt	tigecycline	50	100	2
341	43801.4	43809.4	q12h	ivgtt	tigecycline	50	100	8.5
342	43731.4	43738.9	q12h	ivgtt	tigecycline	50	100	8
343	43117.5	43130.3	q12h	ivgtt	tigecycline	100	100	12.5
344	43498.4	43515.8	q12h	ivgtt	tigecycline	50	100	18
345	43579.3	43592.3	q12h	ivgtt	tigecycline	100	200	13.5
346	43610.6	43616.6	q12h	ivgtt	tigecycline	50	100	6.5
347	43566.7	43571.3	q12h	ivgtt	tigecycline	50	100	5
348	43206.8	43212.3	q12h	ivgtt	tigecycline	100	100	6
349	43226.4	43236.3	q12h	ivgtt	tigecycline	100	100	10.5
350	43338.4	43340.9	q12h	ivgtt	tigecycline	50	100	3
351	43207.4	43223.3	q12h	ivgtt	tigecycline	50	100	16.5
352	43818.8	43821.3	q12h	ivgtt	tigecycline	50	100	3
353	43642.5	43649.4	q12h	ivgtt	tigecycline	50	100	7.5
354	43787.8	43794.3	q12h	ivgtt	tigecycline	50	50	7
355	43701.4	43706.3	q12h	ivgtt	tigecycline	100	100	5.5
356	43370.4	43371.9	q12h	ivgtt	tigecycline	50	100	2
357	43500.5	43502.8	q12h	ivgtt	tigecycline	50	100	3
358	43596.5	43619.9	q12h	ivgtt	tigecycline	50	100	24
359	43684.4	43696.9	q12h	ivgtt	tigecycline	50	100	13
360	43623.2	43646.4	q12h	ivgtt	tigecycline	50	100	23.5
361	43614.8	43624.3	q12h	ivgtt	tigecycline	100	100	10
362	43140.3	43174.8	q12h	ivgtt	tigecycline	100	100	35
363	43202.6	43206.6	q12h	ivgtt	tigecycline	50	50	4.5
364	43597.4	43619.9	q12h	ivgtt	tigecycline	100	100	22.5
365	43110.5	43115.4	q12h	ivgtt	tigecycline	50	100	5.5
366	43636.3	43639.4	q12h	ivgtt	tigecycline	50	100	3.5
367	43398.4	43399.8	q12h	ivgtt	tigecycline	50	50	2
368	43516.4	43535.4	q12h	ivgtt	tigecycline	50	100	19.5
369	43702.8	43702.8	st	ivgtt	tigecycline	50	50	0.5
370	43833.4	43840.3	q12h	ivgtt	tigecycline	50	100	7
371	43673.4	43676.9	q12h	ivgtt	tigecycline	100	100	4
372	43713.4	43714.8	q12h	ivgtt	tigecycline	50	50	2
373	43371.9	43381.8	q12h	ivgtt	tigecycline	50	100	10.5
374	43850.4	43852.4	q12h	ivgtt	tigecycline	50	100	2.5
375	43551.7	43551.7	st	ivgtt	tigecycline	50	50	0.5
376	43109.3	43112.4	q12h	ivgtt	tigecycline	50	100	3.5
377	43698.7	43712.9	q12h	ivgtt	tigecycline	50	100	14.5
378	43306.5	43314.3	q12h	ivgtt	tigecycline	100	100	8.5
379	43319.4	43325.8	q12h	ivgtt	tigecycline	100	100	7
380	43771.4	43784.4	q12h	ivgtt	tigecycline	50	100	13.5
381	43621.9	43636.9	q12h	ivgtt	tigecycline	100	100	15.5
382	43159.7	43163.8	q12h	ivgtt	tigecycline	50	100	4.5
383	43343.7	43346.3	q12h	ivgtt	tigecycline	100	100	3
384	43280.4	43284.9	q12h	ivgtt	tigecycline	50	50	5
385	43289.4	43293.9	q12h	ivgtt	tigecycline	50	100	4.5
386	43521.5	43529.9	q12h	ivgtt	tigecycline	100	100	9
387	43142.4	43159.4	q12h	ivgtt	tigecycline	50	100	17.5
388	43163.4	43171.4	q12h	ivgtt	tigecycline	50	50	8.5
389	43682.4	43700.4	q12h	ivgtt	tigecycline	100	100	18.5
390	43755.7	43759.3	q12h	ivgtt	tigecycline	100	100	4
391	43668.6	43684.8	q12h	ivgtt	tigecycline	100	100	16
392	43599.7	43612.3	q12h	ivgtt	tigecycline	100	100	13.5
393	43294.4	43305.6	q12h	ivgtt	tigecycline	50	50	12
394	43620.4	43623.9	q12h	ivgtt	tigecycline	50	100	4
395	43627.1	43632.4	q12h	ivgtt	tigecycline	50	50	5.5
396	43581.4	43583.4	q12h	ivgtt	tigecycline	50	100	2.5
397	43141.4	43150.8	q12h	ivgtt	tigecycline	100	100	10
398	43577.5	43580.8	q12h	ivgtt	tigecycline	50	100	4
399	43638.5	43651.4	q12h	ivgtt	tigecycline	50	50	13
400	43683.4	43689.4	q12h	ivgtt	tigecycline	50	50	6.5
401	43506.8	43508.6	q12h	ivgtt	tigecycline	50	100	2.5
402	43685.4	43691	q12h	ivgtt	tigecycline	50	100	6.5
403	43581.3	43587.3	q12h	ivgtt	tigecycline	100	100	6.5
404	43508.5	43531.8	q12h	ivgtt	tigecycline	50	50	23.5
405	43687.4	43693.9	q12h	ivgtt	tigecycline	50	100	7
406	43696.5	43702.3	q12h	ivgtt	tigecycline	50	50	6.5
407	43189.8	43196.3	q12h	ivgtt	tigecycline	100	100	7
408	43163.4	43167.5	q12h	ivgtt	tigecycline	50	100	4
409	43329.7	43333.3	q12h	ivgtt	tigecycline	100	100	4
410	43341.3	43346.3	q12h	ivgtt	tigecycline	100	100	5.5
411	43301.8	43310.3	q12h	ivgtt	tigecycline	50	100	9
412	43773.7	43780.4	q12h	ivgtt	tigecycline	100	100	7
413	43200.7	43200.7	st	ivgtt	tigecycline	50	50	0.5
414	43586.4	43591.3	q12h	ivgtt	tigecycline	100	200	5.5
415	43526.4	43559.8	q12h	ivgtt	tigecycline	50	100	32.5
416	43283.4	43297.4	q12h	ivgtt	tigecycline	50	100	14.5
417	43151.4	43153.9	q12h	ivgtt	tigecycline	100	100	3
418	43595.3	43607.8	q12h	ivgtt	tigecycline	50	50	13
419	43712.4	43726.3	q12h	ivgtt	tigecycline	50	100	14.5
420	43795.4	43798.3	q12h	ivgtt	tigecycline	50	100	3.5
421	43803.9	43813.4	q12h	ivgtt	tigecycline	50	100	10
422	43819.4	43834.9	q12h	ivgtt	tigecycline	50	100	16
423	43806.7	43811.8	q12h	ivgtt	tigecycline	50	100	5.5
424	43684.3	43696.3	q12h	ivgtt	tigecycline	50	100	12.5
425	43463.5	43466.8	q12h	ivgtt	tigecycline	100	100	4
426	43232.8	43235.8	q12h	ivgtt	tigecycline	50	100	3.5
427	43519.4	43530.9	q12h	ivgtt	tigecycline	50	100	11.5
428	43533.4	43542.4	q12h	ivgtt	tigecycline	50	50	9.5
429	43549.4	43562.4	q12h	ivgtt	tigecycline	50	50	13.5
430	43825.4	43829.4	q12h	ivgtt	tigecycline	100	100	4.5
431	43420.4	43431.9	q12h	ivgtt	tigecycline	50	50	12
432	43196.7	43202.3	q12h	ivgtt	tigecycline	50	100	6
433	43613.8	43624.8	q12h	ivgtt	tigecycline	50	100	11.5
434	43630.4	43637.3	q12h	ivgtt	tigecycline	50	100	7.5
435	43372.4	43379.4	q12h	ivgtt	tigecycline	50	50	7.5
436	43142.6	43155.3	q12h	ivgtt	tigecycline	100	100	13.5
437	43701.4	43714.8	q12h	ivgtt	tigecycline	100	100	14
438	43744.6	43752.8	q12h	ivgtt	tigecycline	50	100	9
439	43785.5	43788.4	q12h	ivgtt	tigecycline	100	100	3.5
440	43815.4	43822.3	q12h	ivgtt	tigecycline	50	100	7.5
441	43579.4	43598.8	q12h	ivgtt	tigecycline	50	100	20
442	43612.4	43619.9	q12h	ivgtt	tigecycline	50	100	8
443	43737.4	43737.8	q12h	ivgtt	tigecycline	50	100	1
444	43145.8	43154.5	q12h	ivgtt	tigecycline	50	100	9
445	43671.7	43679.3	q12h	ivgtt	tigecycline	50	100	8.5
446	43478.8	43481.8	q12h	ivgtt	tigecycline	50	100	3.5
447	43676.7	43678.3	q12h	ivgtt	tigecycline	50	100	2
448	43342.6	43355.3	q12h	ivgtt	tigecycline	50	100	13
449	43363.9	43371.3	q12h	ivgtt	tigecycline	50	50	8
450	43385.6	43388.4	q12h	ivgtt	tigecycline	50	50	3
451	43120.4	43123.9	q12h	ivgtt	tigecycline	50	100	4
452	43556.6	43559.4	q12h	ivgtt	tigecycline	100	100	3.5
453	43566.5	43572.3	q12h	ivgtt	tigecycline	100	100	6.5
454	43493.4	43495.4	qd	ivgtt	tigecycline	100/50	100	2.5
455	43736.8	43747.3	q12h	ivgtt	tigecycline	50	50	11
456	43834.4	43838.4	q12h	ivgtt	tigecycline	50	100	4.5
457	43676.3	43682.3	q12h	ivgtt	tigecycline	50	50	6.5
458	43855.8	43856.3	q12h	ivgtt	tigecycline	100	100	1
459	43804.3	43816.8	q12h	ivgtt	tigecycline	50	50	13
460	43685.8	43693.3	q12h	ivgtt	tigecycline	50	100	8
461	43396.7	43399.9	q12h	ivgtt	tigecycline	50	100	3.5
462	43313.8	43322.8	q12h	ivgtt	tigecycline	50	50	9.5
463	43505.5	43511.4	q12h	ivgtt	tigecycline	50	100	6.5
464	43521.5	43525.4	q12h	ivgtt	tigecycline	50	100	4.5
465	43534.9	43548.4	q12h	ivgtt	tigecycline	50	100	14
466	43334.4	43339.9	q12h	ivgtt	tigecycline	50	50	6
467	43615.5	43620.3	q12h	ivgtt	tigecycline	50	100	5.5
468	43664.7	43671.9	q12h	ivgtt	tigecycline	50	100	7.5
469	43700.3	43706.8	q12h	ivgtt	tigecycline	50	100	7
470	43185.4	43198.3	q12h	ivgtt	tigecycline	50	100	13.5
471	43447.8	43473.3	q12h	ivgtt	tigecycline	50	100	25.5
472	43110.8	43116.3	q12h	ivgtt	tigecycline	50	100	6
473	43669.6	43671.8	q12h	ivgtt	tigecycline	100	100	2.5
474	43720.4	43740.3	q12h	ivgtt	tigecycline	50	50	20.5
475	43493.5	43497.4	q12h	ivgtt	tigecycline	50	100	4.5
476	43702.4	43706.4	q12h	ivgtt	tigecycline	100	100	4.5
477	43740.9	43740.9	st	ivgtt	tigecycline	50	50	0.5
478	43104.8	43114.8	q12h	ivgtt	tigecycline	100	100	10
479	43847.9	43851.4	q12h	ivgtt	tigecycline	50	50	4
480	43163.3	43172.3	q12h	ivgtt	tigecycline	50	50	9.5
481	43332.7	43340.3	q12h	ivgtt	tigecycline	100	100	6
482	43676.9	43676.9	st	ivgtt	tigecycline	100	100	0.5
483	43414.4	43419.3	q12h	ivgtt	tigecycline	50	100	5
484	43149.4	43198.3	q12h	ivgtt	tigecycline	50	100	50
485	43580.3	43584.8	q12h	ivgtt	tigecycline	100	100	5
486	43630.5	43636.8	q12h	ivgtt	tigecycline	50	100	7
487	43165.4	43171.4	q12h	ivgtt	tigecycline	50	50	6.5
488	43629.4	43630.9	q12h	ivgtt	tigecycline	50	50	2
489	43146.3	43154.8	q12h	ivgtt	tigecycline	50	50	9
490	43761.8	43771.8	q12h	ivgtt	tigecycline	50	100	10.5
491	43411.4	43419.3	q12h	ivgtt	tigecycline	50	100	8.5
492	43747.9	43751.3	q12h	ivgtt	tigecycline	50	100	4
493	43613.6	43620.8	q12h	ivgtt	tigecycline	100	100	8
494	43523.7	43536.3	q12h	ivgtt	tigecycline	100	100	13
495	43711.7	43715.3	q12h	ivgtt	tigecycline	100	200	4
496	43536.6	43545.3	q12h	ivgtt	tigecycline	50	100	9
497	43553.6	43556.9	q12h	ivgtt	tigecycline	100	100	3
498	43522.4	43535.8	q12h	ivgtt	tigecycline	50	100	14
499	43597.4	43602.4	q12h	ivgtt	tigecycline	50	100	5.5
500	43549.6	43549.6	st	ivgtt	tigecycline	100	100	0.5
501	43816.5	43820.9	q12h	ivgtt	tigecycline	50	100	5
502	43580.7	43582.8	q12h	ivgtt	tigecycline	50	100	2.5
503	43119.6	43124.6	q12h	ivgtt	tigecycline	50	50	5.5
504	43399.3	43411.3	q12h	ivgtt	tigecycline	50	50	12.5
505	43673.4	43682.3	q12h	ivgtt	tigecycline	50	100	9.5
506	43453.5	43464.8	q12h	ivgtt	tigecycline	100	200	8
507	43758.4	43769.4	q12h	ivgtt	tigecycline	50	100	11.5
508	43519.3	43531.8	q12h	ivgtt	tigecycline	100	100	13
509	43803.8	43819.8	q12h	ivgtt	tigecycline	100	100	16.5
510	43819.9	43823.9	q12h	ivgtt	tigecycline	100	100	4.5
511	43597.5	43603.8	q12h	ivgtt	tigecycline	50	100	7
512	43136.9	43138.8	q12h	ivgtt	tigecycline	100	200	2.5
513	43164.6	43177.8	q12h	ivgtt	tigecycline	50	100	13
514	43832.9	43836.3	q12h	ivgtt	tigecycline	50	100	4
515	43502.6	43529.4	q12h	ivgtt	tigecycline	50	100	23.5
516	43534.9	43544.4	q12h	ivgtt	tigecycline	100	100	10
517	43549	43560.9	q12h	ivgtt	tigecycline	50	100	12
518	43614.9	43616.9	q12h	ivgtt	tigecycline	100	100	2.5
519	43514.6	43518.4	q12h	ivgtt	tigecycline	50	50	4
520	43437.8	43441.3	q12h	ivgtt	tigecycline	100	100	4
521	43578.9	43591.4	q12h	ivgtt	tigecycline	100	100	13
522	43730.8	43738.9	q12h	ivgtt	tigecycline	50	50	8.5
523	43415.9	43426.4	q12h	ivgtt	tigecycline	100	100	11
524	43501.7	43511.4	q12h	ivgtt	tigecycline	50	100	10
525	43523.6	43528.4	q12h	ivgtt	tigecycline	50	100	5
526	43214.7	43216.4	q12h	ivgtt	tigecycline	50	100	2
527	43139.7	43145.3	q12h	ivgtt	tigecycline	50	50	6
528	43311.4	43312.4	q12h	ivgtt	tigecycline	50	100	1.5
529	43539.7	43550.4	qd	ivgtt	tigecycline	50	50	12
530	43609.8	43622.3	q12h	ivgtt	tigecycline	100	100	13
531	43574.5	43583.4	q12h	ivgtt	tigecycline	50	100	9.5
532	43612	43612.3	q12h	ivgtt	tigecycline	50	100	1
533	43394.4	43395.9	q12h	ivgtt	tigecycline	50	50	2
534	43180.4	43194.3	q12h	ivgtt	tigecycline	100	100	14
535	43567.6	43577.3	q12h	ivgtt	tigecycline	50	100	10.5
536	43336.7	43348.8	q12h	ivgtt	tigecycline	100/50	100	11
537	43357.6	43365.3	q12h	ivgtt	tigecycline	100	100	8
538	43373.7	43379.3	q12h	ivgtt	tigecycline	50	100	6
539	43385.8	43392.3	q12h	ivgtt	tigecycline	50	50	7
540	43567.8	43572.3	q12h	ivgtt	tigecycline	50→100	100	5
541	43602.9	43609.4	q12h	ivgtt	tigecycline	50	100	7
542	43185.7	43189.8	q12h	ivgtt	tigecycline	50	100	4.5
543	43295.3	43298.4	q12h	ivgtt	tigecycline	100	100	3.5
544	43721.4	43721.4	st	ivgtt	tigecycline	100	100	0.5
545	43423.6	43430.3	q12h	ivgtt	tigecycline	50	100	7
546	43596.6	43601.8	q12h	ivgtt	tigecycline	50	100	5.5
547	43542.8	43547.9	q12h	ivgtt	tigecycline	50	100	5.5
548	43669.7	43685.9	q12h	ivgtt	tigecycline	50	100	16.5
549	43836	43837.3	q12h	ivgtt	tigecycline	100	100	2
550	43585.5	43602.3	q12h	ivgtt	tigecycline	50	100	17.5
551	43655.9	43661.9	q12h	ivgtt	tigecycline	50	50	6.5
552	43499.4	43506.4	q12h	ivgtt	tigecycline	50	100	7.5
553	43811.6	43818.9	q12h	ivgtt	tigecycline	50	50	7.5
554	43529.5	43535.8	q12h	ivgtt	tigecycline	50	100	7
555	43168.5	43181.3	q12h	ivgtt	tigecycline	50	100	10.5
556	43191.5	43202.3	q12h	ivgtt	tigecycline	50	100	11.5
557	43406.5	43408.9	q12h	ivgtt	tigecycline	50	100	2.5
558	43597.4	43600.4	q12h	ivgtt	tigecycline	50	100	3.5
559	43412.4	43434.4	q12h	ivgtt	tigecycline	100	100	20.5
560	43449.8	43457.8	q12h	ivgtt	tigecycline	50	50	8.5
561	43421.8	43426.3	q12h	ivgtt	tigecycline	50	100	5
562	43728.9	43747.9	q12h	ivgtt	tigecycline	50	100	19.5
563	43466.3	43469.8	q12h	ivgtt	tigecycline	100	200	4
564	43744.5	43752.8	q12h	ivgtt	tigecycline	100	100	9
565	43632.4	43637.4	q12h	ivgtt	tigecycline	100	100	5.5
566	43234.3	43234.5	st	ivgtt	tigecycline	100	200	1
567	43240.3	43247.3	bid	ivgtt	tigecycline	100	200	6.5
568	43561.4	43572.4	q12h	ivgtt	tigecycline	100	100	11.5
569	43564.5	43570.4	q12h	ivgtt	tigecycline	50	100	5.5
570	43194.8	43199.3	q12h	ivgtt	tigecycline	100	200	5
571	43243.8	43244.4	q12h	ivgtt	tigecycline	50	100	1
572	43104.7	43106.3	q12h	ivgtt	tigecycline	50	50	2
573	43593.4	43599.4	q12h	ivgtt	tigecycline	50	100	6.5
574	43155.8	43164.7	q12h	ivgtt	tigecycline	50	100	9.5
575	43263.8	43273.8	q12h	ivgtt	tigecycline	50/100	50	10.5
576	43297.4	43305.8	q12h	ivgtt	tigecycline	50	100	9
577	43320.5	43332.8	q12h	ivgtt	tigecycline	50	100	13
578	43396.5	43397.8	qd	ivgtt	tigecycline	100/50	100	2
579	43438.5	43439.6	bid	ivgtt	tigecycline	100/50	100	2
580	43297.4	43305.8	q12h	ivgtt	tigecycline	50	100	9
581	43320.5	43332.8	q12h	ivgtt	tigecycline	50	100	13
582	43531.3	43532.8	q12h	ivgtt	tigecycline	100	100	2
583	43540.7	43551.9	q12h	ivgtt	tigecycline	50	100	11.5
584	43794.4	43794.9	q12h	ivgtt	tigecycline	50	50	1
585	43789.8	43794.3	q12h	ivgtt	tigecycline	100	200	5
586	43284.8	43290.3	q12h	ivgtt	tigecycline	100	100	6
587	43770.8	43774.3	q12h	ivgtt	tigecycline	100	100	4
588	43693.4	43714.9	q12h	ivgtt	tigecycline	100	100	22
589	43838.8	43847.8	q12h	ivgtt	tigecycline	50	100	9.5
590	43509.4	43516.3	q12h	ivgtt	tigecycline	50	100	7.5
591	43826.8	43833.8	q12h	ivgtt	tigecycline	50	100	7.5
592	43180.9	43192.4	q12h	ivgtt	tigecycline	50	100	12
593	43769.6	43770.9	q12h	ivgtt	tigecycline	50	150	1.5
594	43414.4	43416.3	q12h	ivgtt	tigecycline	50	100	2.5
595	43347.5	43362.3	q12h	ivgtt	tigecycline	100	200	15.5
596	43495.7	43496.8	q12h	ivgtt	tigecycline	50	50	1.5
597	43169.6	43176.8	q12h	ivgtt	tigecycline	50	100	7.5
598	43171.6	43214.9	q12h	ivgtt	tigecycline	100	100	40.5
599	43851.7	43852.3	q12h	ivgtt	tigecycline	50	100	1
600	43662.4	43672.9	q12h	ivgtt	tigecycline	50	50	11
601	43642.7	43644.8	q12h	ivgtt	tigecycline	50	100	2.5
602	43279.7	43283.4	q12h	ivgtt	tigecycline	50	100	4
603	43850.8	43851.8	q12h	ivgtt	tigecycline	50	50	1.5
604	43145.7	43155.9	q12h	ivgtt	tigecycline	100	50	10.5
605	43119.4	43136.3	q12h	ivgtt	tigecycline	100	100	17.5
606	43151.4	43186.4	q12h	ivgtt	tigecycline	50	100	34
607	43372.4	43384.9	q12h	ivgtt	tigecycline	50	50	13
608	43634.6	43637.8	q12h	ivgtt	tigecycline	50	50	3.5
609	43238.4	43261.6	bid	ivgtt	tigecycline	50	50	23
610	43374.4	43380.9	q12h	ivgtt	tigecycline	50	50	7
611	43685.8	43699.4	q12h	ivgtt	tigecycline	50	100	14
612	43203.8	43214.8	q12h	ivgtt	tigecycline	100	200	11.5
613	43579.8	43580.9	q12h	ivgtt	tigecycline	50	100	1.5
614	43408.6	43413.3	q12h	ivgtt	tigecycline	50	50	5
615	43487.5	43496.4	q12h	ivgtt	tigecycline	50	100	9.5
616	43632.9	43648.9	q12h	ivgtt	tigecycline	50	100	16.5
617	43546.6	43551.3	q12h	ivgtt	tigecycline	50	100	5
618	43245.3	43254.8	q12h	ivgtt	tigecycline	50	50	10
619	43544.4	43544.4	q12h	ivgtt	tigecycline	100	100	0.5
620	43689.8	43696.3	q12h	ivgtt	tigecycline	50	50	7
621	43483.6	43484.4	qd	ivgtt	tigecycline	50	50	1
622	43128.3	43129.3	q12h	ivgtt	tigecycline	100	100	1.5
623	43402.7	43408.8	q12h	ivgtt	tigecycline	50	100	7
624	43668.4	43668.4	st	ivgtt	tigecycline	100	100	0.5
625	43691.6	43693.3	q12h	ivgtt	tigecycline	50	100	2
626	43460.5	43469.4	q12h	ivgtt	tigecycline	50	100	9.5
627	43757.6	43762.9	q12h	ivgtt	tigecycline	25	100	5.5
628	43261.4	43270.4	q12h	ivgtt	tigecycline	50	100	9.5
629	43796.4	43804.9	q12h	ivgtt	tigecycline	100	100	6
630	43342.8	43355.9	q12h	ivgtt	tigecycline	50	100	13.5
631	43642.4	43647.9	q12h	ivgtt	tigecycline	50	100	6
632	43429.8	43430.8	q12h	ivgtt	tigecycline	50	100	1.5
633	43445.8	43445.8	st	ivgtt	tigecycline	50	50	0.5
634	43764.6	43765	st	ivgtt	tigecycline	100	100	1
635	43635.7	43654.3	q12h	ivgtt	tigecycline	100	100	19
636	43322.6	43332.8	q12h	ivgtt	tigecycline	100	100	10.5
637	43826.5	43850.4	q12h	ivgtt	tigecycline	50	100	21.5
638	43786.8	43816.3	q12h	ivgtt	tigecycline	50	100	30
639	43291.8	43299.4	q12h	ivgtt	tigecycline	50	50	8
640	43314.4	43322.4	q12h	ivgtt	tigecycline	50	100	8.5
641	43760.4	43766.8	q12h	ivgtt	tigecycline	50	100	7
642	43106.7	43107.3	q12h	ivgtt	tigecycline	100	100	1.5
643	43218.5	43237.9	q12h	ivgtt	tigecycline	50	100	20
644	43560.4	43563.3	q12h	ivgtt	tigecycline	100	200	3.5
645	43706.5	43712.8	q12h	ivgtt	tigecycline	50	100	7
646	43510.4	43514.3	q12h	ivgtt	tigecycline	50	100	4.5
647	43462.4	43467.4	q12h	ivgtt	tigecycline	50	100	5.5
648	43218.4	43223.4	q12h	ivgtt	tigecycline	50	100	5.5
649	43135.8	43139.4	q12h	ivgtt	tigecycline	50	100	4
650	43361.8	43377.8	q12h	ivgtt	tigecycline	100	100	16.5
651	43391.4	43406.8	q12h	ivgtt	tigecycline	50	100	16
652	43647.8	43658.8	q12h	ivgtt	tigecycline	50	100	11.5
653	43199.7	43213.3	q12h	ivgtt	tigecycline	50	100	14
654	43729.4	43733.4	q12h	ivgtt	tigecycline	50	100	4.6
655	43745.4	43749.9	q12h	ivgtt	tigecycline	25	100	5
656	43104.8	43115.8	q12h	ivgtt	tigecycline	100	200	11.5
657	43430.5	43438.3	q12h	ivgtt	tigecycline	100	100	8.5
658	43118.8	43160.4	q12h	ivgtt	tigecycline	100	100	41.5
659	43434.4	43444.8	q12h	ivgtt	tigecycline	50	100	11
660	43454.4	43471.4	q12h	ivgtt	tigecycline	100	100	17.5
661	43581.4	43586.4	q12h	ivgtt	tigecycline	50	50	5.5
662	43350.6	43354.4	bid	ivgtt	tigecycline	100	100	4
663	43455.4	43461.6	bid	ivgtt	tigecycline	50	50	7
664	43224.3	43230.3	q12h	ivgtt	tigecycline	100	100	6.5
665	43616.4	43630.8	q12h	ivgtt	tigecycline	50	50	15
666	43745.9	43747.9	q12h	ivgtt	tigecycline	100	100	2.5
667	43610.8	43612.4	q12h	ivgtt	tigecycline	50	50	2
668	43393.5	43398.4	q12h	ivgtt	tigecycline	50	100	5.5
669	43670.8	43676.4	q12h	ivgtt	tigecycline	100	100	6
670	43684.9	43706.4	q12h	ivgtt	tigecycline	100	100	20
671	43718.4	43732.3	q12h	ivgtt	tigecycline	100	100	14
672	43737.5	43748.8	q12h	ivgtt	tigecycline	100	100	12
673	43717.5	43729.8	q12h	ivgtt	tigecycline	50	100	13
674	43320.4	43325.8	q12h	ivgtt	tigecycline	100	100	6
675	43389.3	43395.8	q12h	ivgtt	tigecycline	100	100	7
676	43699.7	43735.4	q12h	ivgtt	tigecycline	50	100	36
677	43546.3	43556.3	q12h	ivgtt	tigecycline	50	50	10.5
678	43402.6	43417.8	q12h	ivgtt	tigecycline	50	100	15.5
679	43150.9	43152.4	q12h	ivgtt	tigecycline	100	100	2
680	43308.8	43317.3	q12h	ivgtt	tigecycline	50	100	9
681	43544.5	43559.4	q12h	ivgtt	tigecycline	50	100	15.5
682	43432.5	43439.9	q12h	ivgtt	tigecycline	50	100	7
683	43623.3	43627.9	q12h	ivgtt	tigecycline	50	50	5
684	43837.6	43840.3	q12h	ivgtt	tigecycline	50	50	3
685	43136.5	43141.6	q12h	ivgtt	tigecycline	50	100	5.5
686	43687.9	43690.4	q12h	ivgtt	tigecycline	50	100	3
687	43559.3	43573.8	q12h	ivgtt	tigecycline	100	100	15
688	43427.6	43432.4	q12h	ivgtt	tigecycline	50	100	5
689	43166.5	43168.3	q12h	ivgtt	tigecycline	100	100	1.5
690	43528.4	43531.8	q12h	ivgtt	tigecycline	50	50	3.5
691	43483.4	43496.8	q12h	ivgtt	tigecycline	50	100	14
692	43496.8	43504.8	q12h	ivgtt	tigecycline	50	100	8.5
693	43439.4	43441.4	q12h	ivgtt	tigecycline	50	50	2.5
694	43391.7	43402.8	q12h	ivgtt	tigecycline	50	50	11.5
695	43436.3	43452.3	q12h	ivgtt	tigecycline	50	50	16.5
696	43485.3	43496.8	q12h	ivgtt	tigecycline	50	50	12
697	43525.6	43544.3	q12h	ivgtt	tigecycline	50	50	19
698	43488.7	43494.8	q12h	ivgtt	tigecycline	50	100	6.5
699	43507.6	43514.3	q12h	ivgtt	tigecycline	50	50	7
700	43396.4	43411.3	q12h	ivgtt	tigecycline	50	50	15.5
701	43211.6	43217.9	q12h	ivgtt	tigecycline	50	100	6.5
702	43551.7	43557.3	q12h	ivgtt	tigecycline	100	200	6
703	43411	43416.4	q12h	ivgtt	tigecycline	50	100	6
704	43653.5	43654.3	q12h	ivgtt	tigecycline	50	200	1
705	43712.5	43729.4	q12h	ivgtt	tigecycline	100	100	17
706	43707.4	43713.9	q12h	ivgtt	tigecycline	100	100	7
707	43201.8	43217.3	q12h	ivgtt	tigecycline	50	100	16
708	43809.5	43810.4	q12h	ivgtt	tigecycline	50	50	1.5
709	43137.8	43138.3	q12h	ivgtt	tigecycline	50	100	1
710	43508.5	43514.3	q12h	ivgtt	tigecycline	100	100	6.5
711	43482.5	43493.3	q12h	ivgtt	tigecycline	100	200	11.5
712	43512.4	43528.3	q12h	ivgtt	tigecycline	50	100	15
713	43480.4	43509.6	bid	ivgtt	tigecycline	50	50	26.5
714	43418.3	43426.3	q12h	ivgtt	tigecycline	50	50	8.5
715	43386.3	43399	q12h	ivgtt	tigecycline	100	100	9
716	43587.5	43590.3	q12h	ivgtt	tigecycline	100	100	3.5
717	43752.7	43759.3	q12h	ivgtt	tigecycline	100	100	7
718	43482.8	43491.4	q12h	ivgtt	tigecycline	50	100	9
719	43335.8	43342.3	q12h	ivgtt	tigecycline	50	50	7
720	43790.6	43794.8	q12h	ivgtt	tigecycline	50	50	4.5
721	43834.7	43838.9	q12h	ivgtt	tigecycline	50	100	4.5
722	43857.8	43860.9	q12h	ivgtt	tigecycline	50	100	3.5
723	43218.8	43223.4	q12h	ivgtt	tigecycline	50	100	5
724	43525.4	43529.9	q12h	ivgtt	tigecycline	100	100	5
725	43609.8	43623.9	q12h	ivgtt	tigecycline	100	100	14.5
726	43327.8	43334.8	q12h	ivgtt	tigecycline	50	50	7.5
727	43468.7	43481.4	bid	ivgtt	tigecycline	50	100	13
728	43745.8	43750.4	q12h	ivgtt	tigecycline	50	100	5
729	43516.5	43522.9	q12h	ivgtt	tigecycline	50	100	7
730	43193.5	43201.9	q12h	ivgtt	tigecycline	100	200	9
731	43749.8	43753.4	q12h	ivgtt	tigecycline	50	50	4
732	43819.5	43832.3	q12h	ivgtt	tigecycline	50	100	13
733	43266.7	43267.3	q12h	ivgtt	tigecycline	50	100	1
734	43470.5	43487.4	q12h	ivgtt	tigecycline	100	100	17.5
735	43467.4	43469.8	q12h	ivgtt	tigecycline	50	100	3
736	43748.4	43753.4	q12h	ivgtt	tigecycline	50	100	5.5
737	43769.4	43782.8	q12h	ivgtt	tigecycline	50	100	14
738	43118.6	43127.3	q12h	ivgtt	tigecycline	100	100	9
739	43595.4	43617.8	q12h	ivgtt	tigecycline	50	100	22
740	43502.4	43508.4	q12h	ivgtt	tigecycline	50	100	6.5
741	43846.5	43861.4	q12h	ivgtt	tigecycline	50	100	15
742	43537.5	43538.4	q12h	ivgtt	tigecycline	50	50	1.5
743	43272	43272	q12h	ivgtt	tigecycline	100	100	0.5
744	43808.8	43814.4	qd	ivgtt	tigecycline	50	100	6
745	43664.5	43672.3	q12h	ivgtt	tigecycline	100	100	8.5
746	43200	43221.8	q12h	ivgtt	tigecycline	100	100	19.5
747	43825.8	43829.8	q12h	ivgtt	tigecycline	50	100	4.5
748	43394.6	43401.4	q12h	ivgtt	tigecycline	50	100	7.5
749	43103.4	43110.4	q12h	ivgtt	tigecycline	50	50	7.5
750	43180.4	43187.9	q12h	ivgtt	tigecycline	50	100	8
751	43430.7	43434.8	q12h	ivgtt	tigecycline	100	100	4.5
752	43460.4	43473.3	q12h	ivgtt	tigecycline	100	100	13.5
753	43159.8	43172.3	q12h	ivgtt	tigecycline	50	100	13
754	43322.8	43328.3	q12h	ivgtt	tigecycline	50	100	6
755	43251.8	43259.9	q12h	ivgtt	tigecycline	50	100	8.5
756	43505.5	43507.4	q12h	ivgtt	tigecycline	100	100	2.5
757	43463.5	43467.3	q12h	ivgtt	tigecycline	50	100	4.5
758	43177.4	43198.9	q12h	ivgtt	tigecycline	100	50	22.5
759	43626.9	43631.4	q12h	ivgtt	tigecycline	50	50	5
760	43693.7	43706.8	q12h	ivgtt	tigecycline	50	100	13.5
761	43246.7	43260.4	q12h	ivgtt	tigecycline	50	100	14
762	43290.4	43298.9	q12h	ivgtt	tigecycline	50	50	9
763	43137.9	43144.4	q12h	ivgtt	tigecycline	50	100	7
764	43729.4	43752.8	q12h	ivgtt	tigecycline	50	100	24
765	43679.3	43704.3	q12h	ivgtt	tigecycline	50	50	25.5
766	43476.4	43486.4	q12h	ivgtt	tigecycline	100	200	9
767	43130.3	43130.8	q12h	ivgtt	tigecycline	50	50	1
768	43759.7	43765.9	q12h	ivgtt	tigecycline	50	100	6.5
769	43599.7	43609.8	q12h	ivgtt	tigecycline	100	100	10.5
770	43508.4	43521.9	q12h	ivgtt	tigecycline	50	100	14
771	43173.6	43185.8	q12h	ivgtt	tigecycline	50	100	12.5
772	43499.8	43507.3	q12h	ivgtt	tigecycline	50	50	8
773	43711.4	43713.8	q12h	ivgtt	tigecycline	50	100	3
774	43489.4	43489.8	q12h	ivgtt	tigecycline	50	100	1
775	43427.7	43429.8	q12h	ivgtt	tigecycline	50	100	2.5
776	43397.5	43405.9	q12h	ivgtt	tigecycline	50	100	9
777	43480.3	43483.8	q12h	ivgtt	tigecycline	50	50	4
778	43362.4	43363.4	q12h	ivgtt	tigecycline	50	50	1.5
779	43514.4	43522.9	q12h	ivgtt	tigecycline	50	50	9
780	43745.8	43747.3	q12h	ivgtt	tigecycline	50	100	2
781	43634.4	43638.8	q12h	ivgtt	tigecycline	100	100	5
782	43499.5	43503.8	q12h	ivgtt	tigecycline	100	100	5
783	43622.3	43634.3	q12h	ivgtt	tigecycline	100	50	10.5
784	43843.9	43850.3	q12h	ivgtt	tigecycline	50	50	7
785	43496.5	43502.4	q12h	ivgtt	tigecycline	50	100	6.5
786	43103.4	43109.4	q12h	ivgtt	tigecycline	50	100	6.5
787	43755.9	43770.9	q12h	ivgtt	tigecycline	100	100	15.5
788	43505.6	43511.4	q12h	ivgtt	tigecycline	50	100	6
789	43457.4	43461.9	q12h	ivgtt	tigecycline	50	100	5
790	43412.5	43415.6	bid	ivgtt	tigecycline	100	100	4
791	43585.8	43590.8	q12h	ivgtt	tigecycline	100	200	5.5
792	43229.7	43231.9	q12h	ivgtt	tigecycline	50	50	2.5
793	43465.6	43484.3	q12h	ivgtt	tigecycline	50	100	16.5
794	43505.5	43509.4	q12h	ivgtt	tigecycline	100	100	4.5
795	43166.4	43178.4	bid	ivgtt	tigecycline	100	100	12.5
796	43309	43310.9	q12h	ivgtt	tigecycline	50	50	2
797	43332.7	43339.3	q12h	ivgtt	tigecycline	50	100	7
798	43137.5	43142.8	q12h	ivgtt	tigecycline	50	100	6
799	43347.4	43353.9	q12h	ivgtt	tigecycline	50	50	7
800	43133.7	43135.8	q12h	ivgtt	tigecycline	100	100	2.5
801	43786.3	43793.8	q12h	ivgtt	tigecycline	50	50	8
802	43616.6	43627.8	q12h	ivgtt	tigecycline	50	100	11.5
803	43671.6	43675.3	q12h	ivgtt	tigecycline	50	100	4
804	43689.4	43690.3	q12h	ivgtt	tigecycline	50	100	1.5
805	43753.3	43762.3	q12h	ivgtt	tigecycline	50	50	9.5
806	43812.4	43820.9	q12h	ivgtt	tigecycline	50	100	9
807	43259.7	43267.4	q12h	ivgtt	tigecycline	50	100	8
808	43222.6	43234.9	q12h	ivgtt	tigecycline	100	200	12.5
809	43708.3	43734.4	q12h	ivgtt	tigecycline	100	50	26
810	43423.4	43423.8	q12h	ivgtt	tigecycline	50	100	1
811	43184.8	43189.4	q12h	ivgtt	tigecycline	50	100	5
812	43209.9	43217.8	q12h	ivgtt	tigecycline	100	200	8.5
813	43710.4	43713.4	q12h	ivgtt	tigecycline	50	100	3.5
814	43696.4	43698.9	q12h	ivgtt	tigecycline	100	200	3
815	43711.9	43712.4	q12h	ivgtt	tigecycline	100	200	1
816	43417.9	43418.4	q12h	ivgtt	tigecycline	100	100	1
817	43157.8	43160.8	q12h	ivgtt	tigecycline	100	100	4.5
818	43445.8	43454.3	q12h	ivgtt	tigecycline	50	100	9
819	43297.8	43305.3	q12h	ivgtt	tigecycline	100	200	8
820	43102.6	43102.6	st	ivgtt	tigecycline	100	100	0.5
821	43136.6	43137	q12h	ivgtt	tigecycline	100	100	1
822	43525.5	43526.4	q12h	ivgtt	tigecycline	50	100	1
823	43559.8	43561.3	q12h	ivgtt	tigecycline	50	100	2
824	43394.5	43400.3	q12h	ivgtt	tigecycline	50	100	6.5
825	43479.6	43490.9	q12h	ivgtt	tigecycline	100	100	12
826	43373.5	43384.9	q12h	ivgtt	tigecycline	50	100	12
827	43385.6	43390.4	q12h	ivgtt	tigecycline	100	100	5
828	43180.6	43186.3	q12h	ivgtt	tigecycline	50	100	6
829	43634	43634.5	q12h	ivgtt	tigecycline	50	100	1.5
830	43212.8	43213.4	q12h	ivgtt	tigecycline	50	100	1
831	43409.4	43416.4	q12h	ivgtt	tigecycline	50	50	7.5
832	43559.8	43561.3	q12h	ivgtt	tigecycline	100	100	2
833	43678.8	43679.3	q12h	ivgtt	tigecycline	100	200	1
834	43685.8	43687.3	q12h	ivgtt	tigecycline	50	100	2
835	43699.6	43703.3	q12h	ivgtt	tigecycline	50	50	4
836	43558.6	43563.4	qd	ivgtt	tigecycline	50	100	6
837	43244.4	43251.4	q12h	ivgtt	tigecycline	50	100	7.5
838	43254.8	43339.4	q12h	ivgtt	tigecycline	50	100	85
839	43543.5	43617.4	q12h	ivgtt	tigecycline	50	100	71.5
840	43280.4	43284.3	q12h	ivgtt	tigecycline	50	100	4.5
841	43780.9	43808.8	q12h	ivgtt	tigecycline	100	100	28.5
842	43472.9	43482.8	q12h	ivgtt	tigecycline	50	100	10.5
843	43726.5	43737.8	q12h	ivgtt	tigecycline	100	100	12
844	43754.8	43756	q12h	ivgtt	tigecycline	50	100	2
845	43772.5	43774.3	q12h	ivgtt	tigecycline	50	50	2.5
846	43153.8	43159.4	q12h	ivgtt	tigecycline	50	100	6
847	43733.4	43733.8	q12h	ivgtt	tigecycline	50	100	1
848	43622.6	43626.4	q12h	ivgtt	tigecycline	50	50	4
849	43133.4	43136.4	q12h	ivgtt	tigecycline	50	100	3.5
850	43134.4	43139.9	q12h	ivgtt	tigecycline	50	100	6
851	43629.9	43638.4	q12h	ivgtt	tigecycline	50	100	9
852	43623.4	43627.4	q12h	ivgtt	tigecycline	100	100	4.5
853	43235.9	43250.4	q12h	ivgtt	tigecycline	50	100	15
854	43269.8	43308.9	q12h	ivgtt	tigecycline	50	100	39.5
855	43185.5	43192.3	q12h	ivgtt	tigecycline	50	100	7.5
856	43615.3	43618.3	q12h	ivgtt	tigecycline	50	50	3.5
857	43116.5	43117.3	q12h	ivgtt	tigecycline	100	100	1.5
858	43220.6	43240.8	q12h	ivgtt	tigecycline	100	100	20.5
859	43784.4	43787.4	bid	ivgtt	tigecycline	100	100	3.5
860	43670.5	43671.4	q12h	ivgtt	tigecycline	50	50	1.5
861	43621.4	43624.3	q12h	ivgtt	tigecycline	50	50	3.5
862	43231.3	43241.8	q12h	ivgtt	tigecycline	50	50	11
863	43104.9	43112.4	q12h	ivgtt	tigecycline	50	50	8
864	43646.4	43650.4	q12h	ivgtt	tigecycline	100	100	4.5
865	43621.3	43635.3	q12h	ivgtt	tigecycline	50	100	14
866	43658.9	43665.9	q12h	ivgtt	tigecycline	100	100	7.5
867	43103.4	43111.3	q12h	ivgtt	tigecycline	100	100	8
868	43108.8	43115.3	q12h	ivgtt	tigecycline	100	100	7
869	43209.3	43217.8	q12h	ivgtt	tigecycline	100	100	9
870	43437.4	43444.3	q12h	ivgtt	tigecycline	100	100	7.5
871	43692.4	43705.8	q12h	ivgtt	tigecycline	50	100	14
872	43424.5	43425.9	st	ivgtt	tigecycline	50	100	1.5
873	43597.6	43606.6	bid	ivgtt	tigecycline	100	100	9.5
874	43307.4	43315.4	q12h	ivgtt	tigecycline	100	100	8.5
875	43110.5	43123.3	q12h	ivgtt	tigecycline	50	100	13.5
876	43307.4	43320.9	q12h	ivgtt	tigecycline	50	100	13.5
877	43122.5	43137.4	q12h	ivgtt	tigecycline	50	100	15.5
878	43522.6	43531.3	q12h	ivgtt	tigecycline	100	100	9
879	43698.9	43710.4	q12h	ivgtt	tigecycline	50	150	12
880	43420.6	43423.9	q12h	ivgtt	tigecycline	50	100	3.5
881	43439.4	43444.4	q12h	ivgtt	tigecycline	50	100	5.5
882	43749.4	43750.4	q12h	ivgtt	tigecycline	50	100	1.5
883	43476.8	43477.3	q12h	ivgtt	tigecycline	50	100	1.5
884	43411.4	43415.9	q12h	ivgtt	tigecycline	50	100	5
885	43617.4	43622.4	q12h	ivgtt	tigecycline	50	50	5.5
886	43508.6	43520.8	q12h	ivgtt	tigecycline	100	50	12.5
887	43373.4	43382.4	q12h	ivgtt	tigecycline	50	100	11
888	43355	43362.8	q12h	ivgtt	tigecycline	50	100	8.5
889	43789.5	43791.3	q12h	ivgtt	tigecycline	50	100	2
890	43472.4	43480.3	q12h	ivgtt	tigecycline	100	50	8.5
891	43480.5	43483.3	q12h	ivgtt	tigecycline	50	100	7.5
892	43640.7	43645.8	q12h	ivgtt	tigecycline	50	100	5.5
893	43305.6	43324.9	q12h	ivgtt	tigecycline	50	100	14
894	43364.8	43374.8	q12h	ivgtt	tigecycline	50	100	10.5
895	43506.4	43519.3	q12h	ivgtt	tigecycline	100	100	6
896	43539.8	43555.9	q12h	ivgtt	tigecycline	100	100	13.5
897	43581.4	43612.4	qd	ivgtt	tigecycline	100	100	28
898	43677.8	43682.8	qd	ivgtt	tigecycline	50	100	5.5
899	43637.5	43637.8	q12h	ivgtt	tigecycline	100	100	1
900	43131.8	43143.9	q12h	ivgtt	tigecycline	75	100	12.5
901	43131.5	43165.3	q12h	ivgtt	tigecycline	50	100	34.5
902	43616.5	43623.3	q12h	ivgtt	tigecycline	50	100	7.5
903	43220.4	43226.3	q12h	ivgtt	tigecycline	50	100	6.5
904	43713.4	43722.4	q12h	ivgtt	tigecycline	100	100	9.5
905	43161.4	43165.4	q12h	ivgtt	tigecycline	100	100	4.5
906	43426.3	43431.3	q12h	ivgtt	tigecycline	50	50	5.5
907	43595.4	43603.4	q12h	ivgtt	tigecycline	50	50	8.5
908	43620.4	43626.9	q12h	ivgtt	tigecycline	100	100	7
909	43155.4	43156	q12h	ivgtt	tigecycline	50	100	1
910	43647.6	43656.8	q12h	ivgtt	tigecycline	100	100	9.5
911	43666.8	43681.8	q12h	ivgtt	tigecycline	100	100	15.5
912	43438.4	43446.3	q12h	ivgtt	tigecycline	50	100	8.5
913	43174.4	43178.4	bid	ivgtt	tigecycline	100	100	4.5
914	43202.6	43213.9	q12h	ivgtt	tigecycline	100	100	11.5
915	43413.4	43420.3	q12h	ivgtt	tigecycline	50	50	6
916	43798.7	43825.3	q12h	ivgtt	tigecycline	50	100	23
917	43584.8	43595.9	q12h	ivgtt	tigecycline	100	100	11.5
918	43540.7	43549.4	q12h	ivgtt	tigecycline	50	100	9.5
919	43676.3	43685.3	q12h	ivgtt	tigecycline	50	50	9.5
920	43696	43699.4	bid	ivgtt	tigecycline	100	100	4.5
921	43452.3	43454.9	q12h	ivgtt	tigecycline	50	50	3
922	43472.7	43480.9	q12h	ivgtt	tigecycline	50	50	8.5
923	43642.4	43650.9	q12h	ivgtt	tigecycline	100	100	9
924	43848.5	43854.8	q12h	ivgtt	tigecycline	50	50	7
925	43632.9	43637.9	q12h	ivgtt	tigecycline	50	50	5.5
926	43596.6	43596.6	q12h	ivgtt	tigecycline	100	100	0.5
927	43585.4	43598.3	q12h	ivgtt	tigecycline	50	100	13.5
928	43199.4	43211.9	q12h	ivgtt	tigecycline	100	50	13
929	43150.6	43165.3	q12h	ivgtt	tigecycline	50	100	15
930	43635.6	43642.8	q12h	ivgtt	tigecycline	50	100	7.5
931	43654.9	43662.9	q12h	ivgtt	tigecycline	50	100	8.5
932	43399.4	43402.3	q12h	ivgtt	tigecycline	50	100	3.5
933	43266.4	43268.3	q12h	ivgtt	tigecycline	100	200	2.5
934	43402.7	43416.3	q12h	ivgtt	tigecycline	50	100	11.5
935	43802.7	43805.8	q12h	ivgtt	tigecycline	100	100	3.5
936	43578.7	43591.8	q12h	ivgtt	tigecycline	50	100	13.5
937	43529.6	43536.4	q12h	ivgtt	tigecycline	50	50	7
938	43124.8	43132.3	q12h	ivgtt	tigecycline	50	100	8
939	43821.4	43832.4	q12h	ivgtt	tigecycline	50	100	11.5
940	43106.4	43109.4	q12h	ivgtt	tigecycline	50	100	3.5
941	43172.3	43185.3	q12h	ivgtt	tigecycline	100	100	13.5
942	43130.6	43143.9	q12h	ivgtt	tigecycline	50	100	13.5
943	43222.6	43235.4	q12h	ivgtt	tigecycline	50	100	13.5
944	43363.4	43373.4	q12h	ivgtt	tigecycline	100	100	10.5
945	43174.5	43193.4	q12h	ivgtt	tigecycline	50	100	19.5
946	43822.4	43823.9	q12h	ivgtt	tigecycline	50	50	2
947	43722.5	43728.3	q12h	ivgtt	tigecycline	50	100	6
948	43633.6	43655.3	qd	ivgtt	tigecycline	50	100	22
949	43662.4	43666.6	bid	ivgtt	tigecycline	50	50	5
950	43438.4	43446.9	q12h	ivgtt	tigecycline	50	100	9
951	43715.5	43722.9	q12h	ivgtt	tigecycline	100	100	8
952	43308.4	43310.9	q12h	ivgtt	tigecycline	50	50	3
953	43740.4	43754.9	q12h	ivgtt	tigecycline	100	100	11.5
954	43216.8	43218.3	q12h	ivgtt	tigecycline	100	200	2.5
955	43322.6	43332.4	q12h	ivgtt	tigecycline	50	100	11
956	43452.8	43465.3	q12h	ivgtt	tigecycline	100	200	13
957	43678.7	43688.9	q12h	ivgtt	tigecycline	100	100	10.5
958	43545.7	43564.3	q12h	ivgtt	tigecycline	50	100	19.5
959	43426.7	43435.8	q12h	ivgtt	tigecycline	50	100	9.5
960	43442.5	43454.4	q12h	ivgtt	tigecycline	50	100	12.5
961	43405.5	43406.9	q12h	ivgtt	tigecycline	50	100	2
962	43620.8	43623.8	q12h	ivgtt	tigecycline	50	100	3.5
963	43608.3	43609.4	q12h	ivgtt	tigecycline	50	50	1.5
964	43273.8	43286.9	q12h	ivgtt	tigecycline	50	100	13.5
965	43773.8	43776.3	q12h	ivgtt	tigecycline	50	50	3.5
966	43662.6	43672.9	q12h	ivgtt	tigecycline	50	50	10.5
967	43361.4	43366.4	q12h	ivgtt	tigecycline	100	100	5.5
968	43554.5	43589.8	q12h	ivgtt	tigecycline	50	50	36
969	43301.4	43315.9	q12h	ivgtt	tigecycline	50	200	15
970	43578.7	43585.9	q12h	ivgtt	tigecycline	50	100	7
971	43225.4	43228.4	q12h	ivgtt	tigecycline	50	50	3.5
972	43282.5	43285.8	q12h	ivgtt	tigecycline	50	100	4
973	43820.9	43823.9	q12h	ivgtt	tigecycline	100	100	5
974	43358.4	43360.4	q12h	ivgtt	tigecycline	50	100	2.5
975	43680.4	43682.4	q12h	ivgtt	tigecycline	50	50	2.5
976	43129.7	43131.3	q12h	ivgtt	tigecycline	50	100	2
977	43311.9	43319.8	q12h	ivgtt	tigecycline	50	100	8.5
978	43326.4	43330.4	q12h	ivgtt	tigecycline	50	100	4.5
979	43610.8	43622.3	q12h	ivgtt	tigecycline	50	50	12
980	43804.8	43812.3	q12h	ivgtt	tigecycline	50	100	8.5
981	43754.3	43761.8	q12h	ivgtt	tigecycline	100	100	8
982	43748.7	43753.4	q12h	ivgtt	tigecycline	50	100	5
983	43124.9	43132.9	q12h	ivgtt	tigecycline	50	100	8.5
984	43287.5	43288	q12h	ivgtt	tigecycline	100	100	1
985	43150.4	43164.3	q12h	ivgtt	tigecycline	100	100	14.5
986	43686.4	43687.4	q12h	ivgtt	tigecycline	50	100	1.5
987	43807.9	43809.4	q12h	ivgtt	tigecycline	50	50	1.5
988	43433.9	43445.4	q12h	ivgtt	tigecycline	50	100	12.5
989	43449.4	43451.4	q12h	ivgtt	tigecycline	100	100	2.5
990	43538.7	43548.3	q12h	ivgtt	tigecycline	50	100	10
991	43774.3	43780.3	q12h	ivgtt	tigecycline	50	50	6.5
992	43847.3	43850.8	q12h	ivgtt	tigecycline	50	100	4
993	43664.8	43671.3	q12h	ivgtt	tigecycline	50	100	7
994	43513.8	43514.8	q12h	ivgtt	tigecycline	50	100	1.5
995	43336.5	43337.9	q12h	ivgtt	tigecycline	50	100	1.5
996	43584.6	43592.4	q12h	ivgtt	tigecycline	50	100	8
997	43596.9	43598.4	q12h	ivgtt	tigecycline	50	100	2
998	43602.3	43610.3	q12h	ivgtt	tigecycline	50	100	8.5
999	43557.9	43562.4	q12h	ivgtt	tigecycline	50	100	5
1000	43608.7	43613.4	qd	ivgtt	tigecycline	50	100	5
1001	43630.4	43639.8	q12h	ivgtt	tigecycline	50	100	10
1002	43629	43632.4	q12h	ivgtt	tigecycline	50	100	4
1003	43197.5	43198.3	q12h	ivgtt	tigecycline	50	50	1
1004	43718.3	43720.8	q12h	ivgtt	tigecycline	50	50	3
1005	43789.5	43797.4	q12h	ivgtt	tigecycline	50	100	8.5
1006	43507.4	43523.3	q12h	ivgtt	tigecycline	50	100	16.5
1007	43675.4	43677.3	q12h	ivgtt	tigecycline	50	100	2.5
1008	43813.4	43817.3	q12h	ivgtt	tigecycline	50	100	4.5
1009	43654.9	43658.4	q12h	ivgtt	tigecycline	50	50	4
1010	43435.3	43440.4	q12h	ivgtt	tigecycline	100	100	5.5
1011	43512.5	43519.9	q12h	ivgtt	tigecycline	100	100	8
1012	43508.5	43537.3	q12h	ivgtt	tigecycline	50	100	29.5
1013	43151.3	43151.3	q12h	ivgtt	tigecycline	50	50	0.5
1014	43176.7	43187.4	q12h	ivgtt	tigecycline	50	100	11
1015	43564	43592.4	q12h	ivgtt	tigecycline	50	100	28.5
1016	43599.7	43605.4	q12h	ivgtt	tigecycline	50	100	6
1017	43455.6	43458.4	q12h	ivgtt	tigecycline	100	100	4
1018	43472.5	43480.9	q12h	ivgtt	tigecycline	100	100	9
1019	43577.7	43580.3	q12h	ivgtt	tigecycline	100	100	3
1020	43608.5	43623.8	q12h	ivgtt	tigecycline	50	100	16
1021	43665.9	43675.9	q12h	ivgtt	tigecycline	50	150	10.5
1022	43406.4	43412.9	q12h	ivgtt	tigecycline	50	50	7
1023	43495.4	43506.4	q12h	ivgtt	tigecycline	50	50	11.5
1024	43602.7	43604.4	q12h	ivgtt	tigecycline	50	100	2.5
1025	43335.4	43343.4	q12h	ivgtt	tigecycline	50	100	8.5
1026	43380.6	43392.4	q12h	ivgtt	tigecycline	50	100	12
1027	43191.4	43192.4	q12h	ivgtt	tigecycline	100	100	1.5
1028	43676.3	43678.3	q12h	ivgtt	tigecycline	50	50	2.5
1029	43423.4	43425.4	q12h	ivgtt	tigecycline	50	100	2.5
1030	43180.9	43187.4	q12h	ivgtt	tigecycline	50	100	7
1031	43518.7	43522.4	q12h	ivgtt	tigecycline	100	100	4
1032	43535.5	43539.3	q12h	ivgtt	tigecycline	100	100	4
1033	43612.5	43619.8	q12h	ivgtt	tigecycline	50	100	8
1034	43108.6	43109.8	q12h	ivgtt	tigecycline	50	100	1.5
1035	43174.3	43178.9	q12h	ivgtt	tigecycline	50	50	5
1036	43798.7	43808.3	q12h	ivgtt	tigecycline	50	50	11
1037	43812.6	43824.3	q12h	ivgtt	tigecycline	100	100	12.5
1038	43393.8	43404.9	q12h	ivgtt	tigecycline	50	50	11.5
1039	43412.8	43444.8	q12h	ivgtt	tigecycline	50	50	32.5
1040	43414.4	43432.9	q12h	ivgtt	tigecycline	50	50	19
1041	43486.8	43487.8	q12h	ivgtt	tigecycline	100	100	1.5
1042	43734.4	43744.3	q12h	ivgtt	tigecycline	50	50	10.5
1043	43511.4	43514.9	q12h	ivgtt	tigecycline	50	50	4
1044	43451.5	43459.8	q12h	ivgtt	tigecycline	100	100	9
1045	43684.7	43688.9	q12h	ivgtt	tigecycline	100	100	4.5
1046	43216.4	43222.8	q12h	ivgtt	tigecycline	50	100	7
1047	43143.4	43160.4	q12h	ivgtt	tigecycline	100	100	17.5
1048	43184.9	43189.3	q12h	ivgtt	tigecycline	100	100	5
1049	43206.5	43222.3	q12h	ivgtt	tigecycline	50	100	16.5
1050	43259.8	43267.3	q12h	ivgtt	tigecycline	50	50	8
1051	43187.5	43208.4	q12h	ivgtt	tigecycline	100	100	21.5
1052	43820.4	43822.8	q12h	ivgtt	tigecycline	50	50	3
1053	43328.7	43329.3	q12h	ivgtt	tigecycline	50	100	1
1054	43516.4	43524.4	q12h	ivgtt	tigecycline	50	100	8.5
1055	43166.7	43170.8	q12h	ivgtt	tigecycline	100	100	5
1056	43179.9	43183.3	qd	ivgtt	tigecycline	50	50	3
1057	43476.7	43488.8	q12h	ivgtt	tigecycline	50	100	12.5
1058	43490.4	43494.9	q12h	ivgtt	tigecycline	50	100	5
1059	43602.7	43606.4	q12h	ivgtt	tigecycline	50	100	4
1060	43685.4	43691.6	bid	ivgtt	tigecycline	50	50	7
1061	43426.7	43441.4	q12h	ivgtt	tigecycline	50	100	15
1062	43603.6	43620.6	bid	ivgtt	tigecycline	50	50	17.5
1063	43643.4	43650.3	q12h	ivgtt	tigecycline	50	100	7.5
1064	43581.5	43594.4	bid	ivgtt	tigecycline	100	100	13
1065	43419.4	43427.9	q12h	ivgtt	tigecycline	50	100	7
1066	43563.8	43565.9	q12h	ivgtt	tigecycline	50	100	2.5
1067	43608.4	43621.4	q12h	ivgtt	tigecycline	50	50	13.5
1068	43329.8	43334.4	q12h	ivgtt	tigecycline	50	100	5
1069	43672.7	43673.4	q12h	ivgtt	tigecycline	100	50	1
1070	43601.4	43616.4	q12h	ivgtt	tigecycline	100	50	15.5
1071	43621.5	43631.3	q12h	ivgtt	tigecycline	100	100	10.5
1072	43233.4	43237.4	q12h	ivgtt	tigecycline	50	100	4.5
1073	43426.4	43429.9	q12h	ivgtt	tigecycline	50	100	4
1074	43136.4	43137.4	q12h	ivgtt	tigecycline	50	100	1.5
1075	43549.8	43562.8	q12h	ivgtt	tigecycline	50	100	13.5
1076	43144.7	43157.4	q12h	ivgtt	tigecycline	50	150	13.5
1077	43222.4	43224.3	q12h	ivgtt	tigecycline	50	100	2.5
1078	43637.8	43637.8	st	ivgtt	tigecycline	100	100	0.5
1079	43420.4	43433.9	q12h	ivgtt	tigecycline	50	50	14
1080	43137.8	43161.6	bid	ivgtt	tigecycline	50	100	24.5
1081	43574.4	43605.3	q12h	ivgtt	tigecycline	50	100	31.5
1082	43306.5	43311.3	q12h	ivgtt	tigecycline	50	50	5.5
1083	43737.8	43755.3	q12h	ivgtt	tigecycline	100	100	18
1084	43249.8	43255.3	q12h	ivgtt	tigecycline	50	50	6
1085	43386.7	43390.3	q12h	ivgtt	tigecycline	50	100	4.5
1086	43644.4	43649.9	q12h	ivgtt	tigecycline	50	50	6
1087	43691.7	43705.3	q12h	ivgtt	tigecycline	50	100	14.5
1088	43315.4	43317.4	q12h	ivgtt	tigecycline	50	100	2.5
1089	43693.8	43712.3	q12h	ivgtt	tigecycline	50	100	19
1090	43585.9	43601.3	q12h	ivgtt	tigecycline	50	100	16
1091	43461.5	43469.3	q12h	ivgtt	tigecycline	50	100	8
1092	43651.5	43655.4	q12h	ivgtt	tigecycline	50	100	4
1093	43155.4	43165.3	q12h	ivgtt	tigecycline	100	200	10.5
1094	43475.6	43481.8	q12h	ivgtt	tigecycline	50	100	6.5
1095	43504.8	43509.3	q12h	ivgtt	tigecycline	50	100	5.5
1096	43813.6	43824.4	q12h	ivgtt	tigecycline	50	100	11
1097	43203.5	43213.8	q12h	ivgtt	tigecycline	50	100	11
1098	43801.6	43812.8	q12h	ivgtt	tigecycline	50	100	11.5
1099	43838.5	43852.8	q12h	ivgtt	tigecycline	100	100	15
1100	43193.3	43201.3	q12h	ivgtt	tigecycline	100	100	8.5
1101	43102.4	43116.4	q12h	ivgtt	tigecycline	50	50	14.5
1102	43637.7	43655.8	q12h	ivgtt	tigecycline	50	100	18.5
1103	43389.8	43392.3	q12h	ivgtt	tigecycline	50	100	3
1104	43308.9	43318.9	q12h	ivgtt	tigecycline	50	100	10.5
1105	43587.9	43593.4	q12h	ivgtt	tigecycline	50	100	6
1106	43401.5	43403.4	bid	ivgtt	tigecycline	100	100	2.5
1107	43325.5	43328.9	q12h	ivgtt	tigecycline	50	100	4
1108	43306.7	43307.9	q12h	ivgtt	tigecycline	50	100	1.5
1109	43739.6	43746.9	q12h	ivgtt	tigecycline	100	100	7.5
1110	43238.3	43250.4	q12h	ivgtt	tigecycline	50	100	12.5
1111	43717.7	43732.3	q12h	ivgtt	tigecycline	50	100	15
1112	43306.8	43312.4	q12h	ivgtt	tigecycline	100	100	6
1113	43609.5	43610.4	bid	ivgtt	tigecycline	100	100	1.5
1114	43652.4	43657.6	bid	ivgtt	tigecycline	50	50	6
1115	43698.4	43705.4	bid	ivgtt	tigecycline	50	50	7.5
1116	43514.8	43515.8	q12h	ivgtt	tigecycline	100	200	1.5
1117	43471.9	43479.8	q12h	ivgtt	tigecycline	100	100	8.5
1118	43551.8	43554.4	bid	ivgtt	tigecycline	50	50	3
1119	43608.8	43613.4	q12h	ivgtt	tigecycline	100	100	5.5
1120	43421.9	43437.4	q12h	ivgtt	tigecycline	100	100	16.5
1121	43186.6	43192.4	q12h	ivgtt	tigecycline	50	100	6
1122	43485.7	43487.3	q12h	ivgtt	tigecycline	100	200	2
1123	43451.4	43452.3	q12h	ivgtt	tigecycline	50	50	1.5
1124	43658.8	43683.8	q12h	ivgtt	tigecycline	50	100	25.5
1125	43695.4	43707.4	q12h	ivgtt	tigecycline	50	100	12.5
1126	43796.6	43800.4	q12h	ivgtt	tigecycline	50	100	4.5
1127	43350.4	43353.8	q12h	ivgtt	tigecycline	50	200	4
1128	43768.4	43770.4	q12h	ivgtt	tigecycline	50	100	2.5
1129	43250.9	43265.4	q12h	ivgtt	tigecycline	100	200	15.5
1130	43570.5	43584.6	bid	ivgtt	tigecycline	50	50	15
1131	43185.4	43195.3	q12h	ivgtt	tigecycline	50	100	10.5
1132	43311.9	43317.8	q12h	ivgtt	tigecycline	50	100	6.5
1133	43294.4	43299.4	q12h	ivgtt	tigecycline	50	100	5.5
1134	43234.6	43238.3	q12h	ivgtt	tigecycline	100	100	4.5
1135	43437.8	43440.3	q12h	ivgtt	tigecycline	50	100	3
1136	43321.4	43328.3	q12h	ivgtt	tigecycline	50	50	7.5
1137	43417.5	43417.5	st	ivgtt	tigecycline	100	100	0.5
1138	43131.7	43134.4	q12h	ivgtt	tigecycline	50	100	3.5
1139	43145.4	43148.4	q12h	ivgtt	tigecycline	50	100	3.5
1140	43814.7	43815.9	q12h	ivgtt	tigecycline	50	50	1.5
1141	43145.9	43152.4	q12h	ivgtt	tigecycline	50	50	7.5
1142	43320.4	43330.4	q12h	ivgtt	tigecycline	100	200	10.5
1143	43446.5	43455.3	q12h	ivgtt	tigecycline	100	100	9.5
1144	43763.8	43773.8	q12h	ivgtt	tigecycline	100	100	10.5
1145	43793.5	43802.3	qd	ivgtt	tigecycline	50	100	9.5
1146	43131.6	43137.3	q12h	ivgtt	tigecycline	50	100	7
1147	43156.3	43165.8	q12h	ivgtt	tigecycline	50	50	10
1148	43626.4	43631.4	q12h	ivgtt	tigecycline	50	50	5.5
1149	43388.4	43395.8	q12h	ivgtt	tigecycline	50	100	8
1150	43533.6	43534.4	bid	ivgtt	tigecycline	50	100	1
1151	43444.9	43451.3	q12h	ivgtt	tigecycline	100	200	7.5
1152	43475.8	43481.3	q12h	ivgtt	tigecycline	50	50	6.5
1153	43486.7	43508.3	q12h	ivgtt	tigecycline	50	50	22.5
1154	43524.6	43525.3	q12h	ivgtt	tigecycline	50	100	1.5
1155	43641.8	43656.8	qd	ivgtt	tigecycline	50	100	15.5
1156	43678.3	43685.8	q12h	ivgtt	tigecycline	50	50	8
1157	43407.6	43412.8	q12h	ivgtt	tigecycline	50	100	5.5
1158	43625.6	43627.3	q12h	ivgtt	tigecycline	50	100	2
1159	43673.3	43684.3	q12h	ivgtt	tigecycline	100	100	11.5
1160	43762.9	43793.9	q12h	ivgtt	tigecycline	100	100	31.5
1161	43149.5	43152.3	q12h	ivgtt	tigecycline	50	100	4
1162	43193.4	43199.4	q12h	ivgtt	tigecycline	50	100	6.5
1163	43669.4	43671.8	q12h	ivgtt	tigecycline	100	200	3
1164	43565.6	43576.9	q12h	ivgtt	tigecycline	50	100	11.5
1165	43175.5	43182.3	q12h	ivgtt	tigecycline	50	100	7.5
1166	43218.8	43223.9	q12h	ivgtt	tigecycline	50	100	5.5
1167	43355.4	43381.8	q12h	ivgtt	tigecycline	100	200	27
1168	43447.7	43457.9	q12h	ivgtt	tigecycline	50	150	10.5
1169	43476.4	43477.4	q12h	ivgtt	tigecycline	50	200	1.5
1170	43562.3	43570.3	q12h	ivgtt	tigecycline	50	100	8.5
1171	43781.9	43787.9	q12h	ivgtt	tigecycline	50	50	6.5
1172	43398.5	43406.8	q12h	ivgtt	tigecycline	100	50	9
1173	43127.6	43133.9	q12h	ivgtt	tigecycline	50	100	6.5
1174	43523.3	43529.8	q12h	ivgtt	tigecycline	50	50	7
1175	43566.4	43567.6	bid	ivgtt	tigecycline	50	50	2
1176	43185.7	43206.9	q12h	ivgtt	tigecycline	50	100	21.5
1177	43777.4	43787.9	q12h	ivgtt	tigecycline	50	50	11
1178	43499.5	43512.9	q12h	ivgtt	tigecycline	100	100	14
1179	43283.4	43283.8	q12h	ivgtt	tigecycline	100	200	1
1180	43484.3	43488.4	q12h	ivgtt	tigecycline	50	150	4.5
1181	43106.5	43113.4	q12h	ivgtt	tigecycline	50	100	7.5
1182	43776.6	43781.4	qd	ivgtt	tigecycline	50	150	5
1183	43160.5	43171.4	q12h	ivgtt	tigecycline	50	100	11.5
1184	43320.4	43341.7	q12h	ivgtt	tigecycline	50	100	22
1185	43583	43589	q12h	ivgtt	tigecycline	50	50	6
1186	43566.7	43570.3	q12h	ivgtt	tigecycline	100	100	4.5
1187	43534.4	43541.3	q12h	ivgtt	tigecycline	50	100	7.5
1188	43609.3	43614.3	q12h	ivgtt	tigecycline	50	100	5.5
1189	43628.4	43643.4	q12h	ivgtt	tigecycline	50	100	15.5
1190	43402.7	43411.3	q12h	ivgtt	tigecycline	50	100	9.5
1191	43444.4	43451.4	q12h	ivgtt	tigecycline	100	100	7.5
1192	43465.4	43466.4	q12h	ivgtt	tigecycline	100	100	1.5
1193	43300.5	43315.9	q12h	ivgtt	tigecycline	50	100	16
1194	43385.4	43389.4	q12h	ivgtt	tigecycline	100	100	4.5
1195	43115.4	43119.9	q12h	ivgtt	tigecycline	100	100	5
1196	43601.6	43616.8	q12h	ivgtt	tigecycline	50	100	15.5
1197	43638.3	43642.4	q12h	ivgtt	tigecycline	50	50	4.5
1198	43729.6	43734.9	q12h	ivgtt	tigecycline	50	100	5.5
1199	43630.5	43636.9	q12h	ivgtt	tigecycline	50	100	7
1200	43596.6	43605.8	q12h	ivgtt	tigecycline	100	200	9.5
1201	43262.8	43264.4	q12h	ivgtt	tigecycline	50	100	2
1202	43269.9	43271.9	q12h	ivgtt	tigecycline	50	100	2.5
1203	43613.4	43618.4	bid	ivgtt	tigecycline	100	100	5.5
1204	43485.4	43489.8	q12h	ivgtt	tigecycline	50	100	5
1205	43624.8	43626.4	q12h	ivgtt	tigecycline	100	100	2
1206	43545.9	43549.4	q12h	ivgtt	tigecycline	100	100	4
1207	43698.4	43701.8	q12h	ivgtt	tigecycline	50	100	4
1208	43209.6	43214.3	q12h	ivgtt	tigecycline	50	100	5.5
1209	43431.2	43432.3	q12h	ivgtt	tigecycline	50	100	1.5
1210	43268.4	43271.9	q12h	ivgtt	tigecycline	50	100	4
1211	43122.4	43132.3	q12h	ivgtt	tigecycline	50	100	10.5
1212	43159.3	43164.8	q12h	ivgtt	tigecycline	50	50	6
1213	43753.7	43759.3	q12h	ivgtt	tigecycline	50	100	6.5
1214	43651.5	43667.4	q12h	ivgtt	tigecycline	50	100	16
1215	43680.4	43683.4	q12h	ivgtt	tigecycline	50	100	3.5
1216	43531.4	43535.8	q12h	ivgtt	tigecycline	50	100	5
1217	43418.4	43419.4	bid	ivgtt	tigecycline	50	100	1.5
1218	43790.4	43796.4	q12h	ivgtt	tigecycline	100	100	6.5
1219	43821.8	43823.4	q12h	ivgtt	tigecycline	50	100	2.5
1220	43472.9	43480.4	q12h	ivgtt	tigecycline	50	50	8
1221	43752.8	43755.3	q12h	ivgtt	tigecycline	50	100	3
1222	43103.5	43126	q12h	ivgtt	tigecycline	50	100	19.5
1223	43546.4	43549.3	q12h	ivgtt	tigecycline	100	100	3.5
1224	43615.5	43619.9	q12h	ivgtt	tigecycline	100	100	5
1225	43479.3	43517.3	q12h	ivgtt	tigecycline	50	100	38
1226	43229.6	43232.3	q12h	ivgtt	tigecycline	100	100	3
1227	43574.6	43585.8	q12h	ivgtt	tigecycline	50	100	11
1228	43319.8	43326.3	q12h	ivgtt	tigecycline	50	100	7.5
1229	43815.6	43819.9	q12h	ivgtt	tigecycline	50	100	4.5
1230	43175.4	43182.8	q12h	ivgtt	tigecycline	100	100	8
1231	43532.9	43538.4	q12h	ivgtt	tigecycline	50	100	6.5
1232	43692.5	43712.8	q12h	ivgtt	tigecycline	50	100	21
1233	43207.5	43208.4	q12h	ivgtt	tigecycline	50	100	1.5
1234	43211.9	43218.4	q12h	ivgtt	tigecycline	50	100	7.5
1235	43266.4	43277.3	q12h	ivgtt	tigecycline	50	100	12
1236	43290.4	43308.4	q12h	ivgtt	tigecycline	50	100	19
1237	43636.6	43655.3	q12h	ivgtt	tigecycline	100	100	20
1238	43557.4	43563.9	q12h	ivgtt	tigecycline	50	50	7
1239	43821.4	43829.9	q12h	ivgtt	tigecycline	50	50	9
1240	43748.4	43752.4	q12h	ivgtt	tigecycline	50	100	4.5
1241	43115.4	43131.8	q12h	ivgtt	tigecycline	50	100	17
1242	43143.5	43159.8	q12h	ivgtt	tigecycline	50	100	16.5
1243	43357.4	43369.8	q12h	ivgtt	tigecycline	50	200	13
1244	43412.5	43420.4	q12h	ivgtt	tigecycline	50	100	8.5
1245	43358.6	43364.3	qd	ivgtt	tigecycline	50	100	6.5
1246	43662.5	43671.4	q12h	ivgtt	tigecycline	50	100	10
1247	43513.5	43527.9	q12h	ivgtt	tigecycline	50	100	15
1248	43397.5	43402.8	q12h	ivgtt	tigecycline	50	100	6
1249	43463.7	43472.9	q12h	ivgtt	tigecycline	50	100	9.5
1250	43600.7	43613.7	q12h	ivgtt	tigecycline	100	100	13.5

## Sheet: patients into analysis
DILI1/Non-DILI0	No.	Admmition T	Discharge T	Length of hospitalization	Medical ward0/Surgical1	Gender	Age	Classification of age	Height	Weight	BMI	Classification of BMI	Liver disease history	Chronic liver disease Y/N	DM Y/N	Hematologic tumor Y/N	Solid Tumour Y/N	Heart disease Y/N	Smoke Y/N	Alcohol Y/N	Mechanical ventilation Y/N	Assurance1/Self-paying 0	Loading dosage Y/N	Loading dosage	Maintenance dosage	TGC begining date	TGC withdrawal	Duration	Classification of duration (>14 1/≤14 0)	TB	DBIL	ALT	AST	ALP	GGT	ALB	PT	INR	APTT	FIB	D-Dimer	PLT	Number of concomitant hepatotoxic drug	Dead/Auto Date	Auto/Dead	Cause of Auto/Dead	Dead 30d after TGC onset (Y/N)	R (Initial)	DILI pattern (Initial)
1	1179805	2019-02-01	2019-02-18	18	1	F	37	≤65	153	55	23.5	18.5~24	inactive HBsAg carriers	Y	N	N	N	N	N	N	Y	0	N	100	100	2019-02-02 02:00:00	2019-02-08 14:01:00	7	0	12.5	3.9	31	11	29	21	25	12.5	1.15	29.6	538	1.48	288	1	/	/	/	N	9.04	Hep
1	1204829	2019-07-22	2019-09-10	51	0	M	56	≤65	175	80	26.12	＞24	inactive HBsAg carriers	Y	N	N	Y	N	N	N	N	1	N	100	100	2019-07-24	2019-08-12	19.5	1	13.9	5.7	39	20	101	59	31	13	1.19	27.5	556	1.24	234	2	/	/	/	N	1.41	Chol
1	1180597	2019-02-11	2019-03-20	38	1	M	72	＞65	165	64	23.51	18.5~24	/	N	N	N	Y	N	N	Y	N	1	N	100	100	2019-03-02	2019-03-16	14	0	20.5	10	9	17	243	227	38	12.5	1.08	28.1	371	0.76	265	1	/	/	/	N	0.2	Chol
1	1099555	2018-03-24	2018-05-05	43	0	F	49	≤65	162	55	20.96	18.5~24	/	N	N	N	N	N	N	N	Y	1	N	100	100	2018-04-19	2018-04-29	10.5	0	5.2	2	90	35	332	955	41	13.1	1.14	26.9	615	0.76	453	5	/	/	/	N	0.46	Chol
1	1198748	2019-04-26	2019-07-07	73	1	F	70	＞65	167	55	19.72	18.5~24	/	N	N	N	N	Y	N	N	Y	1	N	100	100	2019-05-08	2019-05-26	18.5	1	22.8	7.1	49	62	70	53	45	12.7	1.17	26.1	445	37.22	213	2	2019-07-07	Dead	MSOF	N	0.7	Chol
1	1099309	2018-03-06	2018-03-26	21	0	F	61	≤65	170	75.5	26.12	＞24	/	N	Y	N	Y	N	N	N	N	0	Y	100	50	2018-03-14	2018-03-20	6.5	0	9.9	3.5	12	20	43	12	34	11.4	0.98	24.6	332	3.24	219	1	/	/	/	N	5.45	Hep
1	1116409	2019-10-29	2019-12-19	52	1	M	68	＞65	166	51	18.51	18.5~24	inactive HBsAg carriers	Y	N	N	Y	N	N	N	N	0	Y	200	100	2019-11-21	2019-11-25	5	0	17.7	9	36	33	115	59	36	13.6	1.25	35.1	397	3.32	76	4	/	/	/	N	0.71	Chol
1	20192591	2019-06-13	2019-07-07	25	0	M	66	＞65	171	70	23.94	18.5~24	/	N	Y	N	N	N	Y	Y	N	1	N	100	100	2019-06-17	2019-07-04	13.5	0	7.1	2.8	5	12	115	46	27	11.5	1.06	26.2	418	8.85	180	1	2019-07-07	Dead	MSOF	Y	0.05	Chol
1	1030101	2018-04-29	2018-06-16	49	0	F	66	＞65	161	60	23.15	18.5~24	/	N	Y	N	N	Y	N	N	N	1	N	100	100	2018-05-16	2018-05-23	7.5	0	5.3	0.8	17	33	102	65	36	32.7	2.97	36.3	327	1.26	203	1	/	/	/	N	0.27	Chol
1	1127354	2018-07-10	2018-08-30	52	0	F	62	≤65	160	58	22.66	18.5~24	/	N	Y	N	N	N	N	N	Y	1	N	100	100	2018-07-16	2018-08-24	39.5	1	6.8	3.1	100	30	64	55	23	12.2	1.05	28.2	424	0.77	112	6	/	/	/	N	0.23	Chol
1	1179838	2019-02-02	2019-02-28	27	0	F	33	≤65	163	70	26.35	＞24	/	N	N	N	N	N	N	N	N	1	N	50	50	2019-02-03	2019-02-23	21	1	5.2	1.5	7	13	57	24	28	11.3	0.97	26.4	413	8.48	404	4	2019-02-28	Auto	MSOF	N	0.62	Chol
1	743103	2019-06-21	2019-08-12	53	0	F	73	＞65	160	55	21.48	18.5~24	/	N	N	N	Y	Y	N	N	N	1	Y	100	50	2019-06-24	2019-07-01	7	0	9.7	5.7	16	19	65	24	28	14.4	1.32	21.9	445	13.02	103	3	/	/	/	N	0.46	Chol
1	1242555	2019-10-28	2019-11-29	33	0	M	38	≤65	174	57	18.83	18.5~24	/	N	N	N	N	N	Y	Y	Y	0	Y	100	50	2019-11-02	2019-11-15	13.5	0	13.9	6.3	61	19	48	140	39	12.1	1.11	25.9	522	4.22	206	1	/	/	/	N	0.77	Chol
1	1099249	2018-02-11	2018-03-07	25	0	F	80	＞65	158	60	24.03	＞24	/	N	N	N	N	N	N	N	Y	0	N	100	100	2018-02-11	2018-02-24	13.5	0	7.1	3.9	34	41	107	27	28	14.4	1.25	32.3	510	23.78	105	4	/	/	/	N	1.19	Chol
1	991076	2018-02-14	2018-03-31	46	0	F	64	≤65	168	70	24.8	＞24	/	N	N	N	N	N	N	N	N	1	N	50	50	2018-02-15	2018-02-23	9	0	10.6	7	178	201	118	19	32	18.4	1.62	70.9	86	1.71	160	2	/	/	/	N	0.8	Chol
1	1179868	2019-02-04	2019-04-06	62	0	M	63	≤65	172	68	22.99	18.5~24	/	N	N	N	N	N	Y	Y	Y	1	Y	100	50	2019-02-06	2019-03-05	23.5	1	10.8	4.5	39	44	165	153	28	10.9	0.94	29.3	166	25.93	202	7	2019-04-06	Dead	Severe CAP	N	1.63	Chol
1	1193684	2019-04-08	2019-05-17	40	0	M	71	＞65	172	50	16.9	＜18.5	/	N	N	N	N	Y	Y	N	N	1	N	100	100	2019-04-23	2019-05-06	13	0	19.7	7.7	114	69	87	106	38	10.5	0.9	24.8	817	1.75	289	2	/	/	/	N	1.41	Chol
1	684061	2019-10-22	2019-12-02	42	0	F	92	＞65	155	45	18.73	18.5~24	/	N	N	N	Y	N	N	N	N	1	Y	200	100	2019-11-20	2019-11-25	5	0	16.9	6.1	33	45	125	104	37	13.2	1.21	21.4	403	3.81	171	1	2019-12-02	Dead	Severe pneumonia	Y	5.51	Hep
1	747014	2018-08-20	2018-09-28	40	0	M	68	＞65	172	45	15.21	＜18.5	/	N	N	N	Y	N	N	N	N	0	Y	200	100	2018-09-04	2018-09-19	15.5	1	12.2	5	40	16	104	57	33	13.1	1.13	38.6	293	3.76	148	3	/	/	/	N	0.24	Chol
1	1092522	2018-01-10	2018-04-11	92	0	M	64	≤65	167	57.5	20.62	18.5~24	/	N	N	N	N	N	Y	N	N	1	N	50	100	2018-02-14	2018-02-24	10.5	0	7.4	3.3	257	123	102	108	31	11.9	1.03	30.1	676	0.88	478	3	/	/	/	N	0.08	Chol
1	1099017	2018-02-09	2018-06-04	116	0	M	48	≤65	168	70	24.8	＞24	/	N	N	N	N	N	Y	Y	Y	1	Y	100	50	2018-02-20 09:00:00	2018-03-27 09:01:00	34	1	20.7	9.1	72	31	114	219	32	13.5	1.17	28.5	568	2.93	221	7	/	/	/	N	0.71	Chol
1	20184144	2018-09-30	2018-10-20	21	0	F	74	＞65	155	55	22.89	18.5~24	/	N	Y	N	N	Y	N	N	N	1	N	50	50	2018-10-01 09:00:00	2018-10-07 21:01:00	7	0	19	11.8	8	14	76	17	28	12.4	1.07	24.8	255	1.99	152	2	/	/	/	N	4.96	Mix
1	1106464	2018-03-20	2018-05-15	57	1	M	41	≤65	175	64	20.9	18.5~24	/	N	N	N	Y	N	N	N	Y	0	Y	200	100	2018-04-13 18:00:00	2018-04-24 20:00:01	11.5	0	81	49.4	14	28	60	35	43	14.4	1.25	31.5	371	0.61	156	1	/	/	/	N	0.53	Chol
1	1082263	2018-12-21	2019-02-15	57	1	F	30	≤65	162	50	19.05	18.5~24	/	N	N	N	N	N	N	N	N	1	Y	100	50	2018-12-26 12:00:00	2019-01-04 09:01:00	9.5	0	6.6	1.6	17	24	50	21	34	13.3	1.15	24.5	580	1.07	265	5	/	/	/	N	25.48	Hep
1	1094314	2018-01-17 18:56:00	2018-02-01 16:54:00	16	1	F	87	＞65	160	50	19.53	18.5~24	inactive HBsAg carriers	Y	N	N	N	N	N	N	Y	1	Y	100	50	2018-01-24 20:00:00	2018-02-01 08:01:00	8	0	75.2	67.4	36	41	57	69	32	11.1	1.07	31.3	456	4.79	125	2	2018-02-01 14:23:03	Auto	Gastrointestinal hemorrhage	N	29.94	Hep
1	1097066	2018-01-30 14:59:00	2018-03-14 11:52:00	44	0	F	88	＞65	162	65	24.77	＞24	/	N	N	N	N	Y	N	N	Y	0	Y	100	50	2018-01-31 12:00:00	2018-03-06 08:01:00	34.5	1	6.6	3.7	10	8	104	47	31	16.1	1.41	34.9	246	2.95	93	2	2018-03-14 11:52:00	Dead	Severe pneumonia	N	0.07	Chol
1	1080248	2018-03-26 11:13:00	2018-05-02 11:32:00	38	0	M	67	＞65	165	72	26.45	＞24	/	N	N	N	N	N	N	N	N	1	N	100	100	2018-04-09 23:00:00	2018-05-01 20:01:00	19.5	1	4.4	3	65	37	121	63	34	11.3	0.97	25.4	345	1.44	286	4	2018-05-02 20:01:00	Dead	Severe pneumonia	Y	0.46	Chol
1	1110985	2018-04-12 14:11:00	2018-05-10 14:21:00	29	0	M	71	＞65	155	53	22.06	18.5~24	/	N	N	N	Y	N	N	N	Y	0	Y	100	50	2018-05-04 08:20:49	2018-05-10 08:01:00	6.5	0	17.7	11.2	14	18	171	134	31	17.2	1.51	32.1	615	16.39	259	3	2018-05-10 14:00:12	Auto	ARDS	N	0.29	Chol
1	1115498	2018-10-30 05:30:00	2018-12-10 13:06:00	42	1	F	44	≤65	140	32	16.33	＜18.5	/	N	N	N	N	N	N	N	Y	1	N	50	50	2018-11-08 20:00:00	2018-12-10 20:01:00	32.5	1	19.9	9.9	45	42	141	86	31	12.2	1.05	25.9	221	1.87	93	1	/	/	/	N	1.33	Chol
1	829131	2018-06-04 10:30:00	2018-08-07 12:12:00	65	1	M	73	＞65	170	66	22.84	18.5~24	/	N	N	N	N	N	N	N	Y	1	Y	100	50	2018-07-09 10:00:00	2018-07-27 09:01:00	19	1	12.1	7.9	28	5	105	41	29	13.3	1.26	44.5	411	0.7	38	2	2018-08-07 12:12:00	Dead	MSOF	Y	0.22	Chol
1	1094156	2018-06-17 11:45:00	2018-08-02 09:06:00	47	1	M	69	＞65	172	59	19.94	18.5~24	/	N	N	N	N	N	N	N	Y	1	Y	100	50	2018-06-18 20:00:00	2018-07-27 21:00:01	39.5	1	10.2	5.3	142	83	105	97	34	14.2	1.26	31.5	404	2.4	309	3	/	/	/	N	0.48	Chol
1	564190	2018-08-07 10:03:00	2018-09-18 11:00:00	43	1	M	71	＞65	174	76	25.1	＞24	/	N	Y	N	N	Y	N	N	N	1	Y	100	50	2018-08-08 10:00:00	2018-08-29 16:00:01	22	1	13.2	12.9	35	95	71	15	29	15.6	1.38	32.4	560	3.54	158	3	2018-09-18 11:00:00	Dead	Heart failure	N	0.21	Chol
1	1160248	2018-11-07 17:04:00	2018-12-20 11:41:00	44	1	M	77	＞65	172	60	20.28	18.5~24	/	N	N	N	N	N	N	N	Y	1	Y	100	50	2018-11-22 17:00:00	2018-12-01 20:01:00	9.5	0	32.1	23.1	76	89	68	41	35	27.5	2.45	31.5	320	1.65	183	3	2018-12-20 11:41:00	Auto	Pneumothorax	N	5.04	Hep
1	1170248	2018-11-07 17:04:00	2018-12-20 11:41:00	44	1	M	77	＞65	172	60	20.28	18.5~24	/	N	N	N	N	N	N	N	Y	1	Y	100	50	2018-12-08 11:00:00	2018-12-20 09:01:00	12.5	0	16.4	6.9	187	89	213	216	37	15.5	1.43	36.7	181	7.52	180	4	2018-12-20 11:41:00	Auto	Pneumothorax	N	0.72	Chol
1	1131554	2018-11-28 15:36:00	2019-02-16 14:01:00	81	1	M	55	≤65	176	82	26.47	＞24	/	N	N	N	N	N	N	N	Y	0	N	50	50	2019-01-21 16:00:00	2019-02-12 08:01:00	22.5	1	12.3	7.9	7	12	140	50	32	15.3	1.33	31.5	510	0.62	229	6	2019-02-16 14:01:00	Auto	Dilated cardiomyopathy	N	0.15	Chol
1	1144120	2018-12-27 16:18:00	2019-01-27 03:07:00	32	0	F	49	≤65	158	60	24.03	＞24	/	N	N	N	N	N	N	N	Y	0	N	100	100	2019-01-05 11:00:00	2019-01-22 09:01:00	17.5	1	4.2	2	4	17	44	57	29	10.2	1.19	29.6	281	7.1	106	5	2019-01-27 03:07:00	Auto	Severe pneumonia	N	0.16	Chol
1	1177018	2019-01-19 08:53:00	2019-03-25 11:16:00	66	1	M	53	≤65	168	47	16.65	＜18.5	inactive HBsAg carriers	Y	N	N	N	N	N	N	Y	0	Y	100	50	2019-01-31 18:00:00	2019-02-08 20:01:00	8.5	0	32	14	84	42	69	27	38	20.2	1.71	53.4	112	27.58	91	6	/	/	/	N	27.2	Hep
1	935166	2019-01-31 18:30:00	2019-03-05 10:03:00	34	1	M	77	＞65	178	55	17.36	＜18.5	/	N	N	N	N	N	N	N	Y	1	Y	100	50	2019-02-11 10:00:00	2019-02-27	16.5	1	92.9	74.6	38	46	108	119	34	13.7	1.19	27.6	320	16.47	449	1	/	/	/	N	3.82	Mix
1	1193444	2019-04-06 00:53:00	2019-06-23 07:58:00	79	1	M	54	≤65	172	76	25.69	＞24	/	N	N	N	N	N	N	Y	Y	0	N	100	100	2019-04-19 10:00:00	2019-05-20 08:01:00	31.5	1	6.4	4.1	26	21	71	125	27	11.3	0.95	27.7	513	1.65	191	3	2019-06-23 07:58:00	Auto	Severe pneumonia	N	0.49	Chol
1	1194883	2019-03-11 11:46:00	2019-05-26 08:13:00	77	0	F	77	＞65	157	50	20.28	18.5~24	/	N	N	N	N	N	N	N	Y	1	Y	200	100	2019-04-30 18:00:00	2019-05-05 20:01:00	5.5	0	12.4	6.8	28	30	91	30	26	19.2	1.77	28.5	744	2.42	353	1	/	/	/	N	5.8	Hep
1	1190270	2019-04-17 14:39:00	2019-05-15 21:08:00	29	1	M	74	＞65	160	54	21.09	18.5~24	/	N	Y	N	N	N	Y	N	N	1	N	50	50	2019-04-28 01:00:00	2019-05-03 23:59:59	6	0	18.9	12.9	13	24	146	224	24	15.3	1.41	34.9	485	3.25	226	2	2019-05-15 21:08:00	Auto	cIAI (after stomach cancer surgery)	N	0.37	Chol
1	1169226	2019-04-20 21:14:00	2019-05-29 16:14:00	40	1	M	63	≤65	180	72	22.22	18.5~24	inactive HBsAg carriers	Y	Y	N	N	N	N	N	N	1	N	100	100	2019-05-15 17:00:00	2019-05-28 17:01:00	13.5	0	202.5	187.6	52	47	217	57	39	12.7	1.08	29.1	313	6.88	323	3	/	/	/	N	1	Chol
1	20191822	2019-04-24 12:54:00	2019-07-04 10:17:00	72	0	M	57	≤65	173	67	22.39	18.5~24	/	N	N	N	N	N	N	N	Y	0	N	100	100	2019-04-26 13:00:00	2019-05-09 09:01:00	13	0	1.7	0	48	28	66	69	28	11.2	1.03	26.2	268	0.47	378	1	/	/	/	N	4.2	Mix
1	1190576	2019-03-24 23:44:00	2019-06-28 10:29:00	97	1	M	66	＞65	173	90	30.07	＞24	/	N	N	N	N	N	N	N	Y	1	Y	100	50	2019-05-14 17:00:00	2019-05-20 09:01:00	6	0	8.3	4.5	158	132	103	129	41	15.1	1.39	36	159	2.04	374	2	/	/	/	N	0.81	Chol
1	20192499	2019-06-07 11:41:00	2019-07-01 09:10:00	25	0	F	55	≤65	161	62	23.92	18.5~24	/	N	N	N	Y	N	N	N	Y	1	Y	100	50	2019-06-14 12:00:00	2019-06-20 21:01:00	7	0	7.8	1.9	26	17	64	37	33	13.5	1.24	27.9	653	2.14	432	1	/	/	/	N	9.16	Hep
1	1220159	2019-07-24 10:10:00	2019-10-12 06:16:00	81	0	M	88	＞65	173	65	21.72	18.5~24	/	N	Y	N	Y	N	N	N	Y	1	N	100	100	2019-08-07 21:00:00	2019-08-29 09:01:00	20	1	6.3	3.8	16	15	76	35	31	10.7	0.98	33	385.8	1.18	277	2	2019-10-12 06:16:00	Dead	MSOF	N	0.42	Chol
1	1220169	2019-07-24 10:10:00	2019-10-12 06:16:00	81	0	M	88	＞65	173	65	21.72	18.5~24	/	N	Y	N	Y	N	N	N	Y	1	N	100	100	2019-09-10 09:00:00	2019-09-24 08:01:00	14	0	6.3	4.2	4	12	163	255	33	12.5	1.15	35.1	652	2.01	226	1	2019-10-12 06:16:00	Dead	MSOF	N	0.07	Chol
1	1212863	2019-06-25 14:36:00	2019-08-05 04:09:00	42	0	M	70	＞65	175	100	32.65	＞24	/	N	Y	N	N	N	Y	N	Y	1	N	100	100	2019-07-20 20:00:00	2019-08-04 20:01:00	15.5	1	7.7	3.9	41	20	149	151	33	11.8	1.01	29.3	460	0.61	640	2	2019-08-05 04:09:00	Dead	MSOF	Y	7.63	Hep
1	20194203	2019-09-24 15:29:00	2019-10-17 09:09:00	24	0	M	76	＞65	176	76	24.54	＞24	/	N	Y	N	N	Y	N	N	N	0	N	100	100	2019-10-02 09:00:00	2019-10-16 21:01:00	11.5	0	5.6	1.9	9	11	92	16	33	12.1	1.11	34.9	278	3.65	92	4	/	/	/	N	0.17	Chol
1	1232919	2019-10-09 10:49:00	2019-12-20 11:01:00	73	1	M	44	≤65	166	71	25.77	＞24	/	N	N	N	Y	N	N	N	N	0	Y	100	50	2019-12-09 19:00:00	2019-12-15 09:01:00	6	0	13.6	4.9	28	43	402	230	39	11.7	1.03	27	380	29.56	119	1	/	/	/	N	0.4	Chol
1	569811	2018-04-26 08:45:00	2018-06-09 16:11:00	45	0	M	92	＞65	170	72	24.91	＞24	/	N	N	N	N	Y	N	N	N	1	Y	200	100	2018-05-02 15:00:00	2018-05-14 21:01:00	12.5	0	9.7	5.4	10	12	93	27	38	13.8	1.03	24.3	347	1.66	164	3	2018-07-09 16:11:00	Dead	Severe pneumonia	N	0.36	Chol
1	20133723	2018-03-13 16:25:00	2018-04-28 03:01:00	47	0	M	75	＞65	172	68	22.99	18.5~24	/	N	Y	N	N	Y	N	N	N	1	Y	100	50	2018-03-18 09:00:00	2018-04-08 21:01:00	22.5	1	6.1	2.9	13	19	57	11	37	11.3	1.21	30.1	283	0.88	143	1	2018-04-28 03:01:00	Dead	Severe pneumonia	N	0.25	Chol
1	468730	2018-07-20 08:27:00	2018-09-08 14:31:00	51	0	M	81	＞65	170	72	24.91	＞24	/	N	N	N	Y	Y	N	N	Y	1	Y	200	100	2018-08-08 09:00:00	2018-08-18 09:01:00	10.5	0	11.5	5.5	46	59	87	26	27	13.4	1.02	27.9	369	3.17	232	1	2019-10-10 14:31:00	Dead	Cardiac arrest	N	0.7	Chol
1	1156923	2018-10-25 10:18:00	2018-11-23 09:40:00	30	0	F	68	＞65	154	50	21.08	18.5~24	/	N	N	N	Y	Y	N	N	Y	0	Y	100	50	2018-10-25 11:00:00	2018-11-02 20:01:00	9	0	13	6.1	17	15	137	40	33	15.2	1.32	32.4	332	11.57	388	1	/	/	/	N	0.18	Chol
1	20194202	2019-09-24 15:23:00	2019-10-26 22:55:00	33	0	F	64	≤65	160	54	21.09	18.5~24	/	N	N	N	N	Y	N	N	Y	1	Y	100	50	2019-10-10 09:00:00	2019-10-14 09:01:00	4	0	10.8	7.8	24	40	195	74	27	13.8	1.27	35.9	481	20.43	198	3	2019-10-26 22:55:00	Dead	Malignant arrhythmia	Y	4.5	Mix
0	1169275	2018-12-16 15:51:00	2019-01-03 03:47:00	19	1	F	76	＞65	165	60	22.04	18.5~24	/	N	Y	N	N	Y	N	N	Y	0	Y	100	50	2018-12-20 10:00:00	2019-01-02 09:00:59	13.5	0	35.8	8.7	32	28	42	14	32	14.5	1.33	33.3	188	4.87	107	2	2019-01-03	Dead	MSOF	Y
0	1122393	2018-08-06 12:24:00	2018-08-19 00:30:00	14	0	F	49	≤65	155	53	22.06	18.5~24	/	N	N	N	N	N	N	N	Y	0	N	100	100	2018-08-10 19:00:00	2018-08-13 21:00:59	3.5	0	6.2	4.4	28	59	100	94	27	11.2	0.96	31.2	691	2.59	208	3	2018-08-19	Auto	ARDS (PCP)	N
0	1175763	2019-01-14 10:46:00	2019-03-07 15:14:00	53	1	F	74	＞65	143	68	33.25	＞24	/	N	N	N	N	Y	N	N	Y	1	Y	100	50	2019-02-26 11:00:00	2019-03-06 20:01:00	9	0	41.1	28.3	3	35	142	144	34	14.9	1.32	31.5	392	0.62	131	2	2019-03-07	Dead	Gastrointestinal hemorrhage	Y
0	1028487	2018-09-21	2018-10-12	22	1	F	66	＞65	160	57	22.27	18.5~24	inactive HBsAg carriers	Y	N	N	N	N	N	N	N	1	Y	200	100	2018-09-23 18:00:00	2018-09-26 08:01:00	3	0	3.5	3.5	22	15	63	28	27	14.5	1.26	37.9	560	4.52	180	2	/	/	/	N
0	1039763	2019-05-27 13:22:00	2019-06-14 09:28:00	19	1	F	73	＞65	162	50	19.05	18.5~24	/	N	N	N	Y	Y	N	N	N	0	Y	100	50	2019-06-08 10:00:00	2019-06-10 21:00:59	3	0	15.1	6.9	15	21	50	13	26	12.1	1.11	38.6	394	3.88	211	3	2019-06-14	Auto	MSOF	N
0	1141835	2019-01-04 20:28:00	2019-01-16 09:17:00	13	1	F	62	≤65	162	54	20.58	18.5~24	/	N	N	N	N	Y	N	N	N	0	Y	100	50	2019-01-10 21:00:00	2019-01-13 08:01:00	3	0	9.9	6	54	96	200	218	28	39	3.53	49.1	510	0.64	241	2	/	/	/	N
0	20194840	2019-11-04 15:29:00	2019-12-06 11:12:00	33	0	F	83	＞65	165	66	24.24	＞24	/	N	Y	N	N	Y	N	N	N	0	N	50	50	2019-11-24 12:00:00	2019-12-04 21:00:59	11	0	6.9	2.1	24	21	74	110	33	11.1	1.02	25	403	0.64	291	1	/	/	/	N
0	1204135	2019-05-20 15:02:00	2019-06-11 08:43:00	23	1	F	58	≤65	156	62	25.48	＞24	/	N	Y	N	N	N	N	N	N	1	Y	100	50	2019-05-25 15:00:00	2019-05-28 09:30:25	3.5	0	37.4	26.2	75	27	125	110	26	11.4	1.05	21.1	374	1.49	405	2	/	/	/	N
0	1197119	2019-04-20 16:17:00	2019-05-14 13:16:00	25	1	F	61	≤65	153	64	27.34	＞24	/	N	N	N	Y	N	N	N	Y	1	Y	200	100	2019-05-01 19:59:59	2019-05-05 08:01:00	4	0	14.8	8.4	41	46	75	78	46	12.6	1.16	26.3	404	11.43	280	2	/	/	/	N
0	591424	2019-03-13 08:51:00	2019-06-27 15:45:00	107	0	F	91	＞65	164	61	22.68	18.5~24	/	N	Y	N	Y	N	N	N	N	1	N	50	50	2019-03-16 16:00:00	2019-03-22 08:01:00	6	0	12.9	5.9	16	12	80	19	36	13.1	1.2	30.9	622	1.22	247	0	/	/	/	N
0	1143597	2018-08-24 12:53:00	2018-09-03 09:59:00	11	1	F	63	≤65	150	57	25.33	＞24	/	N	N	N	N	N	N	N	N	0	N	100	100	2018-08-31 16:00:00	2018-09-03 08:01:00	3	0	11.7	4.7	12	24	65	31	33	11.8	1.02	24.2	285	2.53	230	1	/	/	/	N
0	20193261	2019-07-26 15:24:00	2019-08-27 14:54:00	33	0	F	76	＞65	167	66	23.67	18.5~24	/	N	N	N	Y	Y	N	N	N	1	Y	100	50	2019-08-10 09:00:00	2019-08-16 21:00:59	7	0	8.3	5	4	12	60	18	29	15.5	1.43	42.7	522	21.01	104	1	2019-08-26	Dead	Heart failure	Y
0	777186	2018-08-06 11:23:00	2018-08-21 11:37:00	16	1	F	63	≤65	155	72	29.97	＞24	/	N	Y	N	Y	N	N	N	N	1	N	100	100	2018-08-17 16:59:59	2018-08-21 08:01:00	4	0	12.3	5.8	18	40	79	107	31	11.4	0.98	29.3	296	0.19	91	1	/	/	/	N
0	1110135	2019-09-16 17:03:00	2019-10-09 10:36:00	24	0	F	78	＞65	150	40	17.78	＜18.5	/	N	Y	N	Y	N	N	N	N	1	N	50	50	2019-09-28 19:59:59	2019-10-09 08:01:00	11	0	8	4.5	12	33	75	24	26	11.7	1.07	30.2	383	4.02	407	3	/	/	/	N
0	1153644	2018-10-11 14:00:00	2018-11-15 16:01:00	36	1	F	52	≤65	165	59	21.67	18.5~24	inactive HBsAg carriers	Y	N	N	N	N	N	N	N	0	Y	100	50	2018-11-10 10:00:00	2018-11-15 08:01:00	5	0	8.5	3.9	7	13	71	26	40	11.1	0.96	29.7	285	6.77	247	1	/	/	/	N
0	20191222	2019-03-18 16:36:00	2019-04-28 14:08:00	42	0	F	76	＞65	150	45	20	18.5~24	/	N	Y	N	N	Y	N	N	N	0	Y	100	50	2019-04-19 12:00:00	2019-04-28 09:00:59	9.5	0	5.9	1.9	5	7	87	21	30	14.5	1.26	34.9	297	3.44	275	1	2019-04-28	Dead	MSOF	Y
0	20192530	2019-06-10 14:24:00	2019-07-18 12:14:00	39	0	F	91	＞65	154	53	22.35	18.5~24	/	N	N	N	N	N	N	N	N	1	N	100	100	2019-06-16 10:00:00	2019-06-21 09:00:59	5.5	0	6.1	1.8	12	15	77	36	37	12.9	1.19	29.6	664	8.39	236	2	/	/	/	N
0	625961	2018-07-08 13:47:00	2018-08-10 19:41:00	34	1	F	65	≤65	165	64	23.51	18.5~24	/	N	N	N	Y	N	N	N	N	1	N	50	50	2018-07-10 19:59:59	2018-07-18 09:00:59	8	0	16	7.3	12	25	69	36	31	15.7	1.39	47	298	12.14	36	3	2018-08-10	Dead	Gastrointestinal hemorrhage	N
0	1155611	2019-12-13 15:55:00	2020-01-16 14:27:00	35	1	F	82	＞65	152	59	25.54	＞24	/	N	Y	N	N	Y	N	N	N	1	Y	100	50	2018-10-20 10:59:59	2018-10-25 09:55:06	5.5	0	11.6	9.4	45	38	77	54	22	16.4	1.43	62.1	403	3.69	125	3	2018-10-27	Auto	Ileus	N
0	1009677	2018-01-10 15:20:00	2018-01-29 11:56:00	20	0	F	76	＞65	168	56	19.84	18.5~24	/	N	Y	N	N	Y	N	N	Y	0	N	100	100	2018-01-18 15:00:00	2018-01-27 08:01:00	9	0	12.2	8.2	17	22	113	102	30	12.1	1.05	28.1	389	1.77	87	2	2018-01-29	Dead	Respiratory failure, Severe pneumonia	Y
0	1221796	2019-08-12 15:38:00	2019-09-06 08:54:00	26	0	F	49	≤65	160	50	19.53	18.5~24	/	N	N	Y	N	N	N	N	N	1	Y	100	50	2019-09-03 09:00:00	2019-09-05 20:01:00	3	0	10.2	6.6	37	36	203	57	25	12.9	1.19	43.3	104	0.78	4	2	2019-09-06	Dead	NK/T-cell Lymphoma	Y
0	1158546	2018-11-03 02:36:00	2018-11-23 09:33:00	21	1	F	67	＞65	160	44	17.19	＜18.5	/	N	N	N	N	N	N	N	N	0	N	50	50	2018-11-05 09:57:13	2018-11-12 09:10:30	7.5	0	9.2	5	18	45	41	5	23	14.3	1.24	46.2	735	7.7	90	3	/	/	/	N
0	20182694	2018-06-28 13:35:00	2018-08-11 09:11:00	45	0	F	73	＞65	160	56	21.88	18.5~24	inactive HBsAg carriers	Y	Y	N	N	Y	N	N	N	1	Y	100	50	2018-07-26 09:00:00	2018-08-08 21:00:59	13.5	0	16.9	10.9	7	16	119	50	33	13.1	1.14	34.6	261	28	252	1	/	/	/	N
0	1101763	2018-03-01 08:59:00	2018-03-06 21:13:00	6	0	F	84	＞65	157	59	23.94	18.5~24	/	N	Y	N	N	N	N	N	N	1	N	100	100	2018-03-02 09:00:00	2018-03-06 09:00:59	4.5	0	14.6	14.4	13	37	119	50	29	12.4	1.07	35	404	8.41	239	2	2018-03-06	Dead	Severe pneumonia	N
0	1255520	2019-12-20 09:03:00	2020-01-02 14:17:00	14	1	F	71	＞65	145	50	23.78	18.5~24	/	N	Y	N	Y	N	N	N	Y	0	Y	100	50	2019-12-22 09:00:00	2020-01-02 09:00:59	11.5	0	11.4	3.7	15	17	68	29	40	12.8	1.13	26.5	394	4.73	458	2	/	/	/	N
0	1112128	2018-05-05 00:01:00	2018-05-22 14:01:00	18	1	F	47	≤65	158	57	22.83	18.5~24	/	N	N	N	N	N	N	N	N	1	N	50	50	2018-05-05 08:37:02	2018-05-08 09:00:59	3.5	0	16.8	16.7	33	16	191	220	26	16.2	1.44	33.8	457	20.91	371	1	/	/	/	N
0	20184756	2018-11-09 15:46:00	2018-12-05 09:44:00	27	0	F	65	≤65	167	67	24.02	＞24	/	N	N	N	N	N	N	N	N	1	Y	100	50	2018-11-15 09:00:00	2018-11-23 21:00:59	7	0	10.8	4.2	19	25	54	19	52	11.3	0.97	21	377	8.86	199	1	/	/	/	N
0	20184743	2018-11-09 10:42:00	2018-11-30 09:02:00	22	0	F	91	＞65	147	45	20.82	18.5~24	/	N	Y	N	N	N	N	N	N	1	N	50	50	2018-11-16 09:00:00	2018-11-29 21:00:59	14	0	8.7	4.5	17	25	62	45	32	11.2	0.96	27	140	6.06	100	1	/	/	/	N
0	1107626	2018-03-26 11:29:00	2018-04-11 15:46:00	17	0	F	63	≤65	155	75	31.22	＞24	/	N	N	N	N	N	N	N	Y	0	N	100	100	2018-04-03 07:59:59	2018-04-11 08:01:00	8.5	0	5.9	2.7	52	35	111	33	32	11.3	0.97	24.9	408	1.43	298	0	/	/	/	N
0	1197147	2019-04-21 15:22:00	2019-05-28 14:01:00	38	0	F	37	≤65	160	45	17.58	＜18.5	/	N	N	N	N	N	N	N	Y	1	Y	100	50	2019-05-02 21:00:00	2019-05-08 09:00:59	6	0	6.2	3.3	172	67	108	317	40	11.5	1.06	22.2	513	1.71	245	2	/	/	/	N
0	1214274	2019-07-01 13:30:00	2019-08-03 22:46:00	34	1	F	62	≤65	164	53	19.71	18.5~24	/	N	N	N	N	N	N	N	Y	0	Y	100	50	2019-07-28 11:00:00	2019-07-31 10:33:49	3.5	0	51.3	28.5	14	14	62	22	38	18.7	1.72	31.5	371	0.72	62	1	2019-08-03	Dead	Heart failure	Y
0	1115455	2018-04-28 12:21:00	2018-05-20 10:38:00	23	1	F	64	≤65	158	64.5	25.84	＞24	/	N	N	N	N	N	N	N	Y	1	Y	100	50	2018-04-28 20:00:00	2018-05-03 09:27:23	5	0	12.8	5.9	98	94	42	29	31	15.5	1.36	32	735	4.41	196	1	/	/	/	N
0	1221257	2019-07-29 10:24:00	2019-08-12 11:02:00	15	1	F	51	≤65	163	59	22.21	18.5~24	/	N	N	N	N	Y	N	N	N	0	Y	100	50	2019-08-05 16:00:00	2019-08-09 20:01:00	4.5	0	10.5	3.8	10	14	49	14	31	13.3	1.22	31.2	740	1.88	131	2	/	/	/	N
0	1184706	2019-02-28 10:37:00	2019-04-09 09:38:00	41	1	F	63	≤65	162	60	22.86	18.5~24	/	N	N	N	Y	N	N	N	N	1	Y	100	50	2019-03-29 17:00:00	2019-04-03 20:01:00	5.5	0	5.1	2.6	28	22	74	59	35	11.1	1.02	25.1	304	0.64	246	1	/	/	/	N
0	1210188	2019-06-14 11:18:00	2019-07-01 09:44:00	18	1	F	62	≤65	156	56	23.01	18.5~24	/	N	Y	N	N	N	N	N	N	0	Y	100	50	2019-06-14 13:00:00	2019-06-20 20:01:00	7	0	4.3	2	11	11	112	25	26	14.2	1.31	31.8	730	4.16	236	2	/	/	/	N
0	1100042	2018-10-08 08:33:00	2018-10-31 10:32:00	24	0	F	37	≤65	162	59	22.48	18.5~24	/	N	N	Y	N	N	N	N	N	0	Y	100	50	2018-10-24 11:00:00	2018-10-29 20:01:00	6	0	9.3	5	56	22	125	224	43	11.5	0.99	28.2	478	0.26	17	2	/	/	/	N
0	1220102	2019-08-19 09:10:00	2019-08-29 12:57:00	11	0	F	46	≤65	158	63	25.24	＞24	/	N	N	Y	N	N	N	N	N	1	N	100	100	2019-08-25 09:00:00	2019-08-29 09:01:00	4.5	0	5.4	1.6	21	20	142	34	48	11.1	1.02	31.2	602	0.7	397	3	/	/	/	N
0	1251934	2019-12-05 13:36:00	2020-01-14 14:15:00	41	1	F	41	≤65	162	70	26.67	＞24	/	N	N	N	N	N	N	N	Y	1	Y	100	50	2019-12-30 19:00:00	2020-01-05 20:01:00	6.5	0	9.2	5.8	19	29	107	164	33	14.8	1.31	30.2	297	9.88	256	1	/	/	/	N
0	1154270	2019-07-28 14:13:00	2019-08-30 10:25:00	34	1	F	72	＞65	160	74	28.91	＞24	inactive HBsAg carriers	Y	N	N	Y	N	N	N	N	0	N	100	100	2019-08-11 10:00:00	2019-08-25 08:01:00	14	0	61.2	45	121	180	194	523	32	14.4	1.32	24.6	133	2.55	90	1	/	/	/	N
0	1206829	2019-06-06 11:30:00	2019-06-25 08:55:00	20	0	M	66	＞65	170	96	33.22	＞24	inactive HBsAg carriers	Y	Y	N	N	N	Y	N	N	0	N	100	100	2019-06-14 09:00:00	2019-06-17 09:00:59	4	0	17.1	10.7	15	20	84	17	32	14.4	1.32	33.6	370	3.6	137	1	/	/	/	N
0	1201647	2019-05-10 09:44:00	2019-05-25 08:22:00	16	1	M	54	≤65	159	59	23.34	18.5~24	/	N	Y	N	N	N	Y	Y	N	1	Y	100	50	2019-05-10 13:00:00	2019-05-22 09:50:46	12.5	0	6.5	3.4	58	79	131	269	27	12.1	1.11	25.9	817	3	457	1	/	/	/	N
0	1203446	2019-05-17 11:54:00	2019-06-27 15:05:00	42	1	M	33	≤65	187	75	21.45	18.5~24	/	N	N	N	N	N	N	N	N	0	Y	100	50	2019-05-24 08:00:00	2019-05-29 08:01:00	5.5	0	70.9	49.5	51	50	66	35	26	15	1.38	32.5	470	7.44	189	2	/	/	/	N
0	20181988	2018-05-12 10:14:00	2018-06-07 13:09:00	27	0	M	67	＞65	166	66	23.95	18.5~24	/	N	N	N	Y	N	Y	N	N	1	N	50	50	2018-05-16 09:00:00	2018-06-06 21:00:59	20.5	1	9	6.4	52	34	217	200	31	11.1	0.95	28.2	694	4.96	268	1	/	/	/	N
0	1249580	2019-11-26 10:19:00	2019-12-15 03:31:00	20	1	M	85	＞65	170	75	25.95	＞24	/	N	N	N	Y	N	Y	N	Y	1	N	100	100	2019-12-05 21:00:00	2019-12-14 09:00:59	9	0	10.5	3.1	116	67	108	84	32	12.6	1.16	32.8	138	5.58	161	1	2019-12-15 03:31:00	Dead	Severe pneumonia	Y
0	1219448	2019-11-05 16:16:00	2019-12-20 05:55:00	46	1	M	70	＞65	158	50	20.03	18.5~24	/	N	Y	Y	N	N	N	N	Y	1	N	100	100	2019-11-21 10:59:59	2019-11-25 20:01:00	5	0	7.1	3.3	34	46	75	35	34	11.8	1.08	30.5	492	2.7	306	1	2019-12-20 05:55:00	Dead	Severe pneumonia	Y
0	974343	2018-10-08 11:37:00	2018-11-14 14:08:00	38	0	M	64	≤65	175	66	21.55	18.5~24	/	N	N	N	N	Y	Y	Y	Y	1	Y	100	50	2018-10-15 10:00:00	2018-10-24 20:01:00	10	0	5.7	4.9	2	16	130	26	22	14.4	1.25	37.6	735	13.67	378	2	2018-11-14 14:08:00	Auto	MSOF	N
0	1186040	2019-03-07 00:34:00	2019-03-15 10:50:00	9	1	M	65	≤65	168	50	17.72	＜18.5	/	N	N	N	Y	N	N	N	Y	1	Y	100	50	2019-03-08 16:59:59	2019-03-14 20:01:00	6.5	0	20.2	14.2	8	20	41	39	20	18.5	1.71	52.9	185	4.59	9	1	2019-03-15 10:50:00	Dead	MSOF	Y
0	1261617	2020-01-16 12:45:00	2020-01-24 13:16:00	9	1	M	68	＞65	165	62	22.8	18.5~24	/	N	N	N	N	N	N	N	N	0	Y	100	50	2020-01-17 09:00:00	2020-01-21 09:24:17	4.5	0	32.7	22.1	21	26	105	74	33	13.7	1.21	26.4	893	3.16	201	1	/	/	/	N
0	958753	2019-01-05 15:16:00	2019-02-16 07:50:00	43	0	M	78	＞65	175	87.5	28.57	＞24	/	N	Y	Y	Y	Y	N	N	N	1	N	50	50	2019-01-26 09:00:00	2019-02-05 09:00:59	10.5	0	4.5	2.5	16	37	258	102	32	14.7	1.28	28.6	394	13.3	160	3	2019-02-16 07:50:00	Dead	MSOF	Y
0	477642	2018-01-09 14:33:00	2018-07-06 17:03:00	179	0	M	82	＞65	178	71	22.41	18.5~24	/	N	N	N	N	Y	N	N	N	1	Y	200	100	2018-02-28 15:00:00	2018-03-12 21:00:59	12.5	0	16.1	8.2	16	27	62	26	24	13.3	1.22	30	507	3.09	128	1	/	/	/	N
0	598676	2019-07-28 09:19:00	2019-08-27 09:07:00	31	1	M	76	＞65	165	63	23.14	18.5~24	inactive HBsAg carriers	Y	N	N	Y	N	N	N	N	1	Y	100	50	2019-08-14 10:59:59	2019-08-21 09:00:59	7.5	0	21.1	14.5	9	19	114	33	32	16.4	1.51	33.9	361	19.12	141	1	/	/	/	N
0	1160374	2018-11-08 11:15:00	2018-12-19 14:00:00	42	0	M	72	＞65	170	65	22.49	18.5~24	inactive HBsAg carriers	Y	N	N	N	Y	N	N	Y	1	Y	100	50	2018-11-11 15:00:00	2018-12-01 09:00:59	20	1	29.2	24.4	50	26	204	145	23	12.8	1.18	32.5	401	7.87	129	1	/	/	/	N
0	20191001	2019-03-05 10:51:00	2019-03-14 12:26:00	10	0	M	85	＞65	181	78	23.81	18.5~24	/	N	Y	N	N	Y	N	N	N	1	N	100	100	2019-03-09 09:00:00	2019-03-14 09:00:59	5.5	0	9	9	18	26	134	27	27	14.5	1.33	38	534	8.65	62	1	2019-03-14 12:26:00	Dead	MSOF	Y
0	1194091	2019-04-08 15:20:00	2019-04-13 15:30:00	6	0	M	78	＞65	175	71	23.18	18.5~24	/	N	N	N	N	Y	N	Y	N	1	N	100	100	2019-04-08 21:00:00	2019-04-12 09:00:59	4	0	41.6	25.3	21	19	98	107	39	15.2	1.32	42.4	291	0.99	473	1	2019-04-13 15:30:00	Auto	Severe pneumonia	N
0	20194190	2019-09-24 12:01:00	2019-10-30 09:57:00	37	0	M	53	≤65	168	69	24.45	＞24	inactive HBsAg carriers	Y	Y	N	Y	N	N	N	N	0	Y	100	50	2019-10-17 10:00:00	2019-10-23 09:00:59	6.5	0	36.2	28.7	21	35	492	258	35	14.9	1.37	31.6	369	2.89	119	1	/	/	/	N
0	20191361	2019-03-26 14:21:00	2019-05-05 09:00:00	41	0	M	86	＞65	170	75	25.95	＞24	/	N	N	N	N	N	N	N	N	1	Y	100	50	2019-04-19 21:00:00	2019-04-25 21:00:59	6.5	0	11.9	6	29	43	98	38	31	14.4	1.25	41.1	418	4.84	77	1	/	/	/	N
0	1176161	2019-01-15 13:52:00	2019-03-04 10:01:00	49	0	M	59	≤65	176	80	25.83	＞24	/	N	Y	N	N	N	Y	N	Y	0	Y	100	50	2019-01-24 10:00:00	2019-02-11 09:00:59	18.5	1	16.1	10.4	56	33	90	200	25	12.5	1.15	30.8	208	26.15	141	3	/	/	/	N
0	1143113	2018-08-24 06:55:00	2018-09-06 08:56:00	14	0	M	67	＞65	170	70	24.22	＞24	/	N	Y	N	Y	Y	Y	N	Y	0	Y	100	50	2018-08-24 16:59:59	2018-09-06 21:00:59	13.5	0	98.9	85.6	47	62	78	17	23	12.4	1.07	36.9	214	22.1	39	3	2018-09-06 08:56:00	Auto	MSOF	N
0	978781	2019-11-08 15:14:00	2019-12-12 01:06:00	35	1	M	57	≤65	175	60	19.59	18.5~24	inactive HBsAg carriers	Y	N	N	Y	N	N	N	N	1	Y	100	50	2019-12-02 10:00:00	2019-12-10 09:00:59	8.5	0	120.2	97.7	60	78	163	132	31	15	1.38	49.4	113	3	131	2	2019-12-12 01:06:00	Dead	Gastrointestinal hemorrhage	Y
0	1179871	2019-02-03 14:54:00	2019-02-06 22:55:00	4	0	M	65	≤65	173	75	25.06	＞24	/	N	N	N	N	N	N	N	N	1	Y	100	50	2019-02-04 13:00:00	2019-02-06 20:01:00	3	0	10.5	5.7	110	97	89	80	24	14.1	1.3	24	218	44.38	21	0	2019-02-06 22:55:00	Dead	MSOF	Y
0	1239086	2019-10-14 18:40:00	2019-11-09 09:24:00	27	0	M	57	≤65	170	53	18.34	＜18.5	/	N	Y	N	Y	N	Y	Y	N	1	N	100	100	2019-10-17 16:00:00	2019-10-21 08:01:00	4	0	15	2.5	36	40	134	728	32	11.3	1.04	21.6	701	0.66	201	2	/	/	/	N
0	1219907	2019-07-23 11:31:00	2019-08-21 11:50:00	30	0	M	56	≤65	163	68	25.59	＞24	inactive HBsAg carriers	Y	N	N	N	N	N	N	N	1	Y	100	50	2019-08-07 07:59:59	2019-08-19 08:01:00	12.5	0	25.5	19.2	29	32	1087	850	35	14.1	1.3	32.8	377	23	247	1	/	/	/	N
0	20190804	2019-12-20 14:11:00	2020-01-11 08:24:00	23	0	M	66	＞65	174	80	26.42	＞24	/	N	Y	N	N	Y	N	N	N	1	N	50	50	2019-03-09 10:00:00	2019-03-18 09:00:59	9.5	0	3.2	2	23	25	114	65	28	16	1.4	34	366	1.49	201	1	/	/	/	N
0	20184551	2018-10-29 10:36:00	2018-11-30 10:46:00	33	0	M	65	≤65	174	74	24.44	＞24	inactive HBsAg carriers	Y	N	N	Y	N	Y	Y	N	1	N	50	50	2018-11-16 09:00:00	2018-11-27 21:00:59	12	0	14.6	9.9	10	18	223	153	28	14	1.22	35.5	391	8.74	137	0	/	/	/	N
0	504189	2018-02-10 11:44:00	2018-04-30 17:16:00	80	0	M	91	＞65	172	38	12.84	＜18.5	/	N	N	N	N	Y	N	N	N	1	Y	100	50	2018-04-06 16:59:59	2018-04-12 08:01:00	6	0	8.1	2.5	14	17	86	15	28	11.8	0.96	28.1	377	1.92	357	1	2018-04-30 17:16:00	Dead	Severe pneumonia	Y
0	1242026	2019-04-01 10:10:00	2019-05-10 13:27:00	40	0	M	37	≤65	168	55	19.49	18.5~24	/	N	N	N	N	N	N	N	Y	0	N	100	100	2019-04-01 14:00:00	2019-04-04 09:01:00	3.5	0	10.5	6	80	186	82	104	28	12.5	1.08	34.9	277	16.25	146	2	/	/	/	N
0	1242126	2019-10-26 14:45:00	2019-12-23 15:43:00	59	1	M	35	≤65	170	58	20.07	18.5~24	/	N	N	N	N	N	N	N	Y	0	N	100	100	2019-11-16 12:00:00	2019-11-19 10:16:16	3.5	0	12.2	5.7	44	26	73	104	37	13.9	1.28	26.1	257	16.68	184	1	/	/	/	N
0	1099331	2018-02-11 12:58:00	2018-02-24 10:55:00	14	0	M	67	＞65	173	75	25.06	＞24	/	N	N	N	N	Y	N	N	Y	1	Y	100	50	2018-02-14 19:59:59	2018-02-23 11:26:20	9	0	12.7	7.3	33	35	322	216	35	17	1.49	35.8	735	3.19	298	3	2018-02-24 10:55:00	Auto	Myocardial infarction	N
0	809003	2019-10-24 09:33:00	2019-11-15 01:42:00	23	0	M	90	＞65	152	52	22.51	18.5~24	/	N	Y	N	N	Y	N	N	N	1	Y	100	50	2019-10-31 20:00:00	2019-11-13 20:01:00	14	0	8	4	5	17	106	36	31	11.9	0.98	35.4	308	2.44	109	2	2019-11-15 01:42:00	Dead	MSOF	Y
0	1200403	2019-05-05 18:00:00	2019-06-10 14:35:00	37	1	M	57	≤65	169	89	31.16	＞24	/	N	N	N	N	Y	N	N	Y	0	N	100	100	2019-05-28 14:31:55	2019-06-04 20:01:00	8	0	17	6.7	27	15	61	39	33	24.5	2.27	31.9	190	1.84	266	0	/	/	/	N
0	1147886	2018-09-14 07:23:00	2018-10-19 17:30:00	36	0	M	60	≤65	168	50	17.72	＜18.5	inactive HBsAg carriers	Y	N	N	N	Y	N	N	Y	1	N	100	100	2018-09-14 15:00:00	2018-09-22 08:01:00	8	0	21.4	10.6	11	17	94	57	26	13.9	1.21	31.9	190	9.49	166	2	2018-10-19 17:30:00	Dead	Severe pneumonia	N
0	1101178	2018-07-10 11:11:00	2018-08-24 09:30:00	46	0	M	70	＞65	170	70	24.22	＞24	/	N	N	N	N	Y	N	N	Y	1	Y	100	50	2018-07-16 09:00:00	2018-07-24 20:01:00	9	0	8.1	2.2	49	77	147	312	36	10.9	0.94	24.2	346	1.97	191	1	/	/	/	N
0	1186854	2019-03-08 14:46:00	2019-07-15 09:16:00	130	1	M	83	＞65	157	43	17.44	＜18.5	/	N	N	N	N	Y	Y	Y	Y	1	Y	100	50	2019-03-22 15:00:00	2019-03-27 08:01:00	5	0	17	15.3	35	90	102	81	32	13.5	1.17	37.6	513	11.66	70	1	2019-07-15 09:16:00	Dead	MSOF	N
0	1221057	2019-07-30 08:32:00	2019-08-19 11:00:00	21	1	M	56	≤65	178	84	26.51	＞24	/	N	N	N	Y	N	N	N	N	0	N	50	50	2019-08-12 19:59:59	2019-08-19 08:01:00	7	0	8.1	3.7	80	32	123	206	45	10.5	0.96	22	163	4.69	276	3	/	/	/	N
0	872921	2018-09-28 13:34:00	2018-11-05 10:27:00	39	1	M	69	＞65	170	55	19.03	18.5~24	inactive HBsAg carriers	Y	Y	N	Y	Y	N	N	Y	0	Y	100	50	2018-10-29 16:00:00	2018-11-04 20:01:00	7	0	25.5	19.1	16	30	85	83	32	18.1	1.59	48.1	229	25.24	85	2	2018-11-05 10:27:00	Auto	Heart failure	N
0	20192730	2019-06-21 14:31:00	2019-07-06 09:14:00	16	0	M	84	＞65	178	76	23.99	18.5~24	/	N	N	N	N	Y	Y	N	N	1	Y	100	50	2019-06-26 09:00:00	2019-07-01 21:00:59	6	0	27.4	9.8	12	21	44	32	32	14.1	1.3	33.9	391	1.97	315	3	/	/	/	N
0	989164	2019-10-15 08:54:00	2019-10-30 16:42:00	16	0	M	86	＞65	161	60	23.15	18.5~24	/	N	N	Y	N	N	N	N	N	1	Y	100	50	2019-10-22 10:00:00	2019-10-28 20:01:00	7	0	18.5	8.4	24	56	103	19	26	12.1	1.11	29.5	236	4.72	46	1	2019-10-30 16:42:00	Auto	Diffuse large B-cell lymphoma	N
0	1165743	2019-02-12 00:10:00	2019-02-25 13:03:00	14	1	M	57	≤65	161	55	21.22	18.5~24	/	N	N	N	N	Y	N	N	N	1	Y	100	50	2019-02-14 10:00:00	2019-02-18 08:01:00	4.5	0	15	7.2	11	21	30	21	30	13.9	1.21	32.9	339	3.83	168	0	/	/	/	N
0	20184767	2018-11-11 10:28:00	2018-12-06 16:51:00	26	0	M	65	≤65	180	64	19.75	18.5~24	inactive HBsAg carriers	Y	N	N	N	N	N	N	N	0	Y	100	50	2018-11-28 12:00:00	2018-12-05 21:00:59	7	0	11.6	7.3	11	12	61	63	29	12.4	1.07	35	510	1.3	257	2	/	/	/	N
0	1103787	2019-02-27 16:40:00	2019-03-08 13:47:00	10	1	M	70	＞65	165	50	18.37	＜18.5	/	N	Y	N	N	N	Y	Y	N	1	N	50	50	2019-03-04 09:00:00	2019-03-07 20:01:00	3.5	0	9.6	3.4	14	19	59	13	34	13.4	1.16	30.1	598	1.34	233	1	/	/	/	N
0	1151799	2018-09-29 16:03:00	2018-11-19 11:06:00	52	1	M	25	≤65	165	46	16.9	＜18.5	/	N	N	N	N	N	N	N	N	0	N	100	100	2018-10-13 07:59:59	2018-10-17	5	0	11.5	5.4	9	17	192	106	32	14.2	1.23	29.1	418	1.09	365	2	/	/	/	N
0	20192343	2019-05-28 12:24:00	2019-06-15 11:05:00	19	0	M	90	＞65	167	63	22.59	18.5~24	/	N	N	N	N	N	N	N	N	1	N	50	50	2019-06-10 21:00:00	2019-06-15 09:00:59	5	0	2.6	0.9	7	24	102	33	33	11.9	1.09	28.8	434	2.3	154	0	/	/	/	N
0	731142	2017-12-26 00:23:00	2018-03-23 12:20:00	88	0	M	92	＞65	178	85	26.83	＞24	/	N	Y	N	N	Y	Y	N	Y	1	Y	100	50	2018-02-06 21:00:00	2018-02-13 09:00:59	7	0	16.6	8.7	29	17	60	21	32	14.9	1.27	36.2	386	2.99	198	0	/	/	/	N
0	1084078	2018-01-22 11:20:00	2018-04-09 13:11:00	78	1	M	50	≤65	163	53	19.95	18.5~24	inactive HBsAg carriers	Y	N	N	Y	N	N	N	N	0	Y	100	50	2018-02-06 10:59:59	2018-02-11 20:01:00	6	0	131	124.7	8	17	268	117	30	11.7	1.07	26.5	323	0.61	169	1	/	/	/	N
0	1236467	2019-10-02 14:41:00	2019-10-28 15:01:00	27	1	M	39	≤65	180	55	16.98	＜18.5	inactive HBsAg carriers	Y	N	N	Y	N	N	N	N	0	N	50	50	2019-10-15 07:59:59	2019-10-24 08:01:00	9.5	0	15.1	4.9	44	22	68	50	52	12.1	1.11	25	227	4.55	262	2	/	/	/	N
0	1105797	2018-03-19 09:02:00	2018-04-28 10:53:00	41	1	M	77	＞65	172	80	27.04	＞24	/	N	Y	N	Y	N	N	N	Y	1	Y	100	50	2018-03-25 18:00:00	2018-03-30 08:55:31	5	0	17.9	11.4	20	23	48	12	27	14	1.22	36.9	718	4.81	150	1	/	/	/	N
0	1222514	2019-08-31 08:54:00	2019-10-01 09:23:00	32	1	M	51	≤65	168	69	24.45	＞24	inactive HBsAg carriers	Y	N	N	N	N	N	N	N	0	Y	100	50	2019-09-02 10:00:00	2019-09-05 09:00:59	3.5	0	17	7.9	27	16	94	36	30	13.1	1.2	31	425	4.43	158	2	/	/	/	N
0	1176233	2019-01-15 15:43:00	2019-01-26 04:41:00	12	0	M	86	＞65	171	51	17.44	＜18.5	/	N	N	N	N	Y	N	N	N	1	N	100	100	2019-01-14 15:00:00	2019-01-25 21:00:59	12	0	8.3	2.9	50	30	53	120	22	11.9	1.09	33.5	314	1.7	91	1	2019-01-26 04:41:00	Dead	Respiratory failure, AECOPD	Y
0	747961	2018-01-16 14:38:00	2018-02-09 14:01:00	25	0	M	83	＞65	165	50	18.37	＜18.5	/	N	N	N	N	N	N	N	N	1	Y	100	50	2018-02-03 10:00:00	2018-02-08 21:00:59	6	0	17.9	6.9	116	80	120	35	30	15.4	1.42	30.4	545	3.09	177	2	/	/	/	N
0	603682	2018-11-16 11:28:00	2018-12-10 16:01:00	25	0	M	87	＞65	173	70	23.39	18.5~24	/	N	N	N	Y	Y	N	N	Y	1	Y	100	50	2018-11-16 15:00:00	2018-11-19 21:00:59	3.5	0	16	9.7	32	115	82	100	32	12.6	1.1	31.2	637	8.87	180	2	2018-12-10 16:01:00	Dead	Severe pneumonia	Y
0	20192059	2019-05-09 14:06:00	2019-06-11 10:51:00	34	0	M	81	＞65	175	68	22.2	18.5~24	/	N	N	N	N	Y	Y	Y	N	1	N	50	50	2019-05-10 09:00:00	2019-05-18 09:00:59	8.5	0	10.8	5.5	254	257	177	132	30	13.9	1.28	35.2	223	27.12	85	3	2019-06-11 10:51:00	Dead	Severe pneumonia, AECOPD	N
0	1214517	2019-07-02 11:20:00	2019-08-29 09:58:00	59	0	M	72	＞65	178	90	28.41	＞24	/	N	Y	N	N	N	N	N	Y	1	N	50	50	2019-07-30 07:59:59	2019-08-08 08:01:00	9.5	0	9	7.2	31	46	241	142	30	14.1	1.3	29.3	664	2.12	264	0	/	/	/	N
0	1225917	2019-08-16 10:44:00	2019-08-22 12:41:00	7	1	M	76	＞65	167	62	22.23	18.5~24	/	N	N	N	N	N	N	N	N	1	N	100	100	2019-08-18 23:00:00	2019-08-22 09:01:00	4.5	0	20	6.5	15	12	108	67	39	11.8	1.08	27.4	403	0.43	202	0	/	/	/	N
0	1229773	2020-01-16 11:36:00	2020-01-29 09:38:00	14	1	M	69	＞65	175	66	21.55	18.5~24	/	N	N	N	N	N	N	N	N	1	N	50	50	2020-01-18 12:00:00	2020-01-24 20:01:00	7	0	26.3	20.2	16	25	159	51	31	18.3	1.62	34.1	381	19.63	151	1	/	/	/	N
0	1148669	2018-10-07 11:49:00	2018-10-30 16:01:00	24	1	M	71	＞65	170	70	24.22	＞24	inactive HBsAg carriers	Y	N	N	Y	N	N	N	N	0	Y	100	50	2018-10-26 09:00:00	2018-10-29 08:01:00	3.5	0	9.3	6.6	63	36	128	89	45	12.2	1.05	27.7	469	6.05	743	1	/	/	/	N
0	20191306	2019-03-22 14:31:00	2019-05-07 09:52:00	47	0	M	65	≤65	173	77	25.73	＞24	/	N	N	N	Y	N	Y	N	N	0	Y	100	50	2019-04-23 16:59:59	2019-05-06 20:01:00	13.5	0	8.7	2.3	10	8	76	50	33	11.6	1	25.8	379	0.42	306	0	/	/	/	N
0	1192993	2019-05-31 10:11:00	2019-06-11 14:48:00	12	0	M	57	≤65	174	66	21.8	18.5~24	inactive HBsAg carriers	Y	Y	Y	N	N	N	N	N	1	Y	100	50	2019-06-04 18:00:00	2019-06-07 18:00:00	3.5	0	19.3	13.9	33	6	68	29	35	12.6	1.16	36.4	688	1.13	3	1	2019-06-11 14:48:00	Auto	Mantle-cell Lymphoma	N
0	1211261	2019-06-19 09:33:00	2019-08-26 15:01:00	69	1	M	57	≤65	178	55	17.36	＜18.5	inactive HBsAg carriers	Y	N	N	Y	N	N	N	N	0	Y	100	50	2019-07-18 18:00:00	2019-07-25 08:01:00	7	0	9.4	5.8	28	30	266	210	32	11.5	1.06	27	459	12.42	140	1	/	/	/	N
0	1215025	2019-09-01 09:39:00	2019-09-19 15:00:00	19	1	M	54	≤65	163	65	24.46	＞24	inactive HBsAg carriers	Y	N	N	Y	N	N	N	N	0	N	50	50	2019-09-10 07:59:59	2019-09-12 20:01:00	3	0	17	2.5	52	32	70	61	38	12.2	1.12	29.1	105	5.62	158	3	/	/	/	N
0	1250403	2019-11-29 10:15:00	2019-12-26 18:00:00	28	0	M	60	≤65	170	68	23.53	18.5~24	/	N	N	N	N	N	Y	Y	Y	1	N	100	100	2019-11-29 17:00:00	2019-12-09 08:01:00	12.5	0	12.5	5.2	189	150	244	98	41	12	1.1	27.6	377	1.78	279	1	2019-12-26 18:00:00	Auto	Severe pneumonia	N
0	1112531	2018-04-22 00:55:00	2018-05-07 10:17:00	16	1	M	37	≤65	173	58	19.38	18.5~24	inactive HBsAg carriers	Y	N	N	N	N	Y	N	N	1	Y	100	50	2018-04-26 10:00:00	2018-05-02 20:00:01	7	0	10.6	7.2	22	31	43	12	35	13.9	1.21	34.8	582	3.13	110	1	/	/	/	N
0	1111270	2019-01-09 09:38:00	2019-02-13 14:07:00	36	0	M	75	＞65	163	45	16.94	＜18.5	/	N	N	N	Y	Y	Y	N	N	1	Y	100	50	2019-01-11 16:00:00	2019-01-23 20:01:00	12.5	0	19.5	12.6	22	59	48	37	33	15.6	1.36	38.6	510	3.01	337	2	/	/	/	N
0	20183052	2018-07-23 10:29:00	2018-08-07 12:08:00	16	0	M	82	＞65	168	55.5	19.66	18.5~24	/	N	N	N	Y	Y	N	N	N	0	Y	100	50	2018-07-27 21:00:00	2018-08-06 21:00:59	10.5	0	8.6	5	20	16	92	18	29	12.1	1.05	33.1	429	1.18	344	2	/	/	/	N
0	20194821	2019-11-02 14:47:00	2019-11-27 09:11:00	26	0	M	90	＞65	171	67	22.91	18.5~24	/	N	N	N	N	Y	N	N	N	1	N	50	50	2019-11-08 09:00:00	2019-11-18 21:00:59	11	0	8	3.4	58	52	223	65	26	13.4	1.23	31.9	397	4.45	174	1	/	/	/	N
0	1173848	2019-01-05 22:26:00	2019-01-17 10:26:00	13	1	M	81	＞65	168	70	24.8	＞24	inactive HBsAg carriers	Y	N	N	N	Y	N	N	N	1	N	50	50	2019-01-07 22:00:00	2019-01-15 09:01:00	8	0	80.5	55.8	232	250	123	175	24	13.8	1.27	31.2	510	8.58	110	2	2019-01-17 10:26:00	Auto	MSOF	N
0	975164	2019-03-01 00:43:00	2019-03-15 14:00:00	15	0	M	63	≤65	180	75	23.15	18.5~24	/	N	Y	Y	Y	N	N	N	N	0	Y	100	50	2019-03-08 21:00:00	2019-03-14 09:00:59	6.5	0	13	3.5	20	12	60	45	23	15.2	1.4	38.7	308	1.57	63	2	2019-03-15 14:00:00	Auto	Severe pneumonia (PCP)	N
0	1079951	2018-07-24 16:02:00	2018-08-09 11:39:00	17	0	M	66	＞65	168	64	22.68	18.5~24	/	N	Y	N	N	N	N	N	N	1	N	100	100	2018-07-26 09:00:00	2018-08-03 09:01:00	8.5	0	15.6	7.5	15	13	45	17	38	14	1.2	28.4	467	1.03	213	1	/	/	/	N
0	1190896	2019-04-10 15:23:00	2019-05-16 13:23:00	37	1	F	66	＞65	172	60	20.28	18.5~24	inactive HBsAg carriers	Y	Y	N	Y	N	N	N	N	0	Y	100	50	2019-04-30 22:00:00	2019-05-16 08:01:00	16	1	16.2	13	7	9	49	32	35	13.6	1.25	28.9	461	3.59	251	1	/	/	/	N
0	20191725	2019-04-17 17:55:00	2019-08-21 08:01:00	127	0	F	62	≤65	155	50	20.81	18.5~24	/	N	N	N	Y	Y	N	N	N	1	N	50	50	2019-05-04 10:00:00	2019-05-18 09:00:59	14.5	1	8	2.4	31	48	71	72	30	12.1	1.11	30.2	351	3.2	257	1	/	/	/	N
0	1198808	2019-04-26 15:20:00	2019-05-13 10:28:00	18	1	F	73	＞65	152	35	15.15	＜18.5	/	N	N	N	Y	N	N	N	Y	0	Y	100	50	2019-04-28 10:00:00	2019-05-13 08:01:00	15.5	1	10.2	1.4	20	16	59	11	25	13.5	1.24	30.7	146	4.67	100	1	/	/	/	N
[truncated: 37 more columns]

## Sheet:  suspected DILI case
DILI1/Non-DILI0	No.	Admmition T	Discharge T	Length of hospitalization	medical ward0/surgical1	gender	age	classification of age	Height	Weight	BMI	Classification of BMI	Liver disease history	Chronic liver disease Y/N	DM Y/N	Hematologic tumor Y/N	Solid Tumour Y/N	Heart disease Y/N	Smoke Y/N	alcohol Y/N	Mechanical ventilation Y/N	assurance1/self-paying 0	Loading dosage Y/N	Loading dosage	maintenance	TGC begining date	TGC withdrawal	duration	classification of duration (> 14 1/≤ 14 0)	TB	DBIL	ALT	AST	ALP	GGT	ALB	PT	INR	APTT	FIB	D-Dimer	PLT	Number of concomitant hepatotoxic drug	Dead/Auto Date	Auto/Dead	Cause of Auto/Dead	Dead 30d after TGC onset (Y/N)	Auto/Dead 30d after TGC onset (Y/N)	R (Initial)
1	1179805	2019-02-01	2019-02-18	18	1	F	37	≤65	153	55	23.5	18.5~24	inactive HBsAg carriers	Y	N	N	N	N	N	N	Y	0	N	100	100	2019-02-02 02:00:00	2019-02-08 14:01:00	7	0	12.5	3.9	31	11	29	21	25	12.5	1.15	29.6	538	1.48	288	1	/	/	/	N	N	9.04
1	1204829	2019-07-22	2019-09-10	51	0	M	56	≤65	175	80	26.12	＞24	inactive HBsAg carriers	Y	N	N	Y	N	N	N	N	1	N	100	100	2019-07-24	2019-08-12	19.5	1	13.9	5.7	39	20	101	59	31	13	1.19	27.5	556	1.24	234	2	/	/	/	N	N	1.41
1	1203321	2019-05-16	2019-06-04	20	1	M	86	＞65	170	60	20.76	18.5~24	/	N	N	N	N	N	N	N	N	0	Y	200	100	2019-05-27	2019-06-04	8	0	15.8	10.6	11	31	88	62	27	16.5	1.52	46.4	413	24.9	186	1	2019-06-04	Auto	Severe pneumonia	N	Y	0.51
1	1180597	2019-02-11	2019-03-20	38	1	M	72	＞65	165	64	23.51	18.5~24	/	N	N	N	Y	N	N	Y	N	1	N	100	100	2019-03-02	2019-03-16	14	0	20.5	10	9	17	243	227	38	12.5	1.08	28.1	371	0.76	265	1	/	/	/	N	N	0.2
1	1099555	2018-03-24	2018-05-05	43	0	F	49	≤65	162	55	20.96	18.5~24	/	N	N	N	N	N	N	N	Y	1	N	100	100	2018-04-19	2018-04-29	10.5	0	5.2	2	90	35	332	955	41	13.1	1.14	26.9	615	0.76	453	5	/	/	/	N	N	0.46
1	1198748	2019-04-26	2019-07-07	73	1	F	70	＞65	167	55	19.72	18.5~24	/	N	N	N	N	Y	N	N	Y	1	N	100	100	2019-05-08	2019-05-26	18.5	1	22.8	7.1	49	62	70	53	45	12.7	1.17	26.1	445	37.22	213	2	2019-07-07	Dead	MSOF	N	N	0.7
1	1099309	2018-03-06	2018-03-26	21	0	F	61	≤65	170	75.5	26.12	＞24	/	N	Y	N	Y	N	N	N	N	0	Y	100	50	2018-03-14	2018-03-20	6.5	0	9.9	3.5	12	20	43	12	34	11.4	0.98	24.6	332	3.24	219	1	/	/	/	N	N	5.45
1	1116409	2019-10-29	2019-12-19	52	1	M	68	＞65	166	51	18.51	18.5~24	inactive HBsAg carriers	Y	N	N	Y	N	N	N	N	0	Y	200	100	2019-11-21	2019-11-25	5	0	17.7	9	36	33	115	59	36	13.6	1.25	35.1	397	3.32	76	4	/	/	/	N	N	0.71
1	1099552	2018-02-14	2018-03-13	28	0	M	63	≤65	165	60	22.04	18.5~24	/	N	N	N	N	N	N	N	Y	1	Y	150	100	2018-02-14	2018-03-13	24.5	1	18.9	4.6	12	13	87	21	28	14.9	1.37	37.9	343	2.17	350	3	2018-03-13	Dead	Severe pneumonia	Y	Y	0.24
1	1240475	2019-10-21	2019-10-31	11	1	M	69	＞65	170	54	18.69	18.5~24	/	N	Y	N	N	Y	N	N	Y	0	Y	100	50	2019-10-28	2019-10-31	3	0	25.4	18	31	79	95	68	34	31.4	2.91	74.7	481	0.61	55	2	2019-10-31	Auto	MSOF	N	Y	1.29
1	20192591	2019-06-13	2019-07-07	25	0	M	66	＞65	171	70	23.94	18.5~24	/	N	Y	N	N	N	Y	Y	N	1	N	100	100	2019-06-17	2019-07-04	13.5	0	7.1	2.8	5	12	115	46	27	11.5	1.06	26.2	418	8.85	180	1	2019-07-07	Dead	MSOF	Y	Y	0.05
1	1030101	2018-04-29	2018-06-16	49	0	F	66	＞65	161	60	23.15	18.5~24	/	N	Y	N	N	Y	N	N	N	1	N	100	100	2018-05-16	2018-05-23	7.5	0	5.3	0.8	17	33	102	65	36	32.7	2.97	36.3	327	1.26	203	1	/	/	/	N	N	0.27
1	1127354	2018-07-10	2018-08-30	52	0	F	62	≤65	160	58	22.66	18.5~24	/	N	Y	N	N	N	N	N	Y	1	N	100	100	2018-07-16	2018-08-24	39.5	1	6.8	3.1	100	30	64	55	23	12.2	1.05	28.2	424	0.77	112	6	/	/	/	N	N	0.23
1	1179838	2019-02-02	2019-02-28	27	0	F	33	≤65	163	70	26.35	＞24	/	N	N	N	N	N	N	N	N	1	N	50	50	2019-02-03	2019-02-23	21	1	5.2	1.5	7	13	57	24	28	11.3	0.97	26.4	413	8.48	404	4	2019-02-28	Auto	MSOF	N	Y	0.62
1	743103	2019-06-21	2019-08-12	53	0	F	73	＞65	160	55	21.48	18.5~24	/	N	N	N	Y	Y	N	N	N	1	Y	100	50	2019-06-24	2019-07-01	7	0	9.7	5.7	16	19	65	24	28	14.4	1.32	21.9	445	13.02	103	3	/	/	/	N	N	0.46
1	1187436	2019-03-11	2019-06-21	103	0	M	73	＞65	165	53	19.47	18.5~24	/	N	N	Y	Y	N	Y	N	N	0	Y	200	100	2019-04-24	2019-05-07	13.5	0	14.3	11.1	34	58	131	173	45	12.6	1.09	32.5	344	4.31	75	0	/	/	/	N	N	0.48
1	1110118	2018-04-10	2018-05-21	42	1	M	83	＞65	175	60	19.59	18.5~24	/	N	N	N	N	N	N	N	N	1	Y	100	50	2018-04-17	2018-05-03	16.5	1	23	10.1	31	25	31	36	27	22.1	2.07	43.8	496	6.19	116	2	2018-05-21	Dead	MSOF	N	N	9.2
1	739964	2017-11-28	2018-04-28	152	1	F	58	≤65	153	48	20.5	18.5~24	inactive HBsAg carriers	Y	N	N	Y	N	N	N	N	0	N	100	100	2018-02-09	2018-03-15	35	1	8.4	4.6	20	59	158	108	28	11	0.95	32.1	326	2.74	11	2	/	/	/	N	N	0.15
1	20191954	2019-05-02	2019-06-04	34	0	M	84	＞65	170	64	22.15	18.5~24	/	N	Y	N	N	Y	N	N	N	0	N	100	100	2019-05-12	2019-06-03	22.5	1	19.9	12.8	24	31	104	44	34	14.8	1.36	30.9	700	5.59	151	2	2019-06-04	Dead	MSOF	Y	Y	0.48
1	1242555	2019-10-28	2019-11-29	33	0	M	38	≤65	174	57	18.83	18.5~24	/	N	N	N	N	N	Y	Y	Y	0	Y	100	50	2019-11-02	2019-11-15	13.5	0	13.9	6.3	61	19	48	140	39	12.1	1.11	25.9	522	4.22	206	1	/	/	/	N	N	0.77
1	478098	2019-02-21	2019-06-25	125	0	M	91	＞65	150	45	20	18.5~24	/	N	Y	N	Y	N	Y	N	N	1	Y	100	50	2019-05-28	2019-06-08	11.5	0	11.4	4.6	5	6	123	7	27	12.4	1.14	35.7	220	2.24	36	0	2019-06-25	Dead	MSOF	Y	Y	0.62
1	1099249	2018-02-11	2018-03-07	25	0	F	80	＞65	158	60	24.03	＞24	/	N	N	N	N	N	N	N	Y	0	N	100	100	2018-02-11	2018-02-24	13.5	0	7.1	3.9	34	41	107	27	28	14.4	1.25	32.3	510	23.78	105	4	/	/	/	N	N	1.19
1	1041820	2019-08-20	2019-10-28	70	0	M	93	＞65	174	60	19.82	18.5~24	/	N	Y	N	Y	N	N	N	Y	0	N	100	100	2019-08-24	2019-09-06	14	0	12.4	3.6	9	13	76	19	37	11.5	1.06	21.8	582	1.31	261	4	/	/	/	N	N	0.32
1	991076	2018-02-14	2018-03-31	46	0	F	64	≤65	168	70	24.8	＞24	/	N	N	N	N	N	N	N	N	1	N	50	50	2018-02-15	2018-02-23	9	0	10.6	7	178	201	118	19	32	18.4	1.62	70.9	86	1.71	160	2	/	/	/	N	N	0.8
1	256017	2019-11-28	2020-01-10	44	0	M	89	＞65	170	65	22.49	18.5~24	/	N	N	N	N	Y	N	N	N	1	Y	100	50	2020-01-02	2020-01-06	4	0	11.6	3.1	9	19	290	226	39	12.3	1.08	27.5	397	0.26	132	5	2020-01-10	Dead	Heart failure	Y	Y	0.41
1	1179868	2019-02-04	2019-04-06	62	0	M	63	≤65	172	68	22.99	18.5~24	/	N	N	N	N	N	Y	Y	Y	1	Y	100	50	2019-02-06	2019-03-05	23.5	1	10.8	4.5	39	44	165	153	28	10.9	0.94	29.3	166	25.93	202	7	2019-04-06	Dead	Severe CAP	N	N	1.63
1	1193684	2019-04-08	2019-05-17	40	0	M	71	＞65	172	50	16.9	＜18.5	/	N	N	N	N	Y	Y	N	N	1	N	100	100	2019-04-23	2019-05-06	13	0	19.7	7.7	114	69	87	106	38	10.5	0.9	24.8	817	1.75	289	2	/	/	/	N	N	1.41
1	910236	2019-03-22	2019-04-18	28	1	F	65	≤65	158	49	19.63	18.5~24	/	N	N	N	N	N	N	N	Y	0	Y	100	50	2019-04-12	2019-04-22	10.5	0	9.3	5.1	44	45	142	156	36	11	0.95	26.7	216	1.03	133	4	2019-04-29	Dead	Severe pneumonia	Y	Y	0.25
1	1200188	2019-05-05	2019-06-06	33	1	F	34	≤65	162	62	23.62	18.5~24	/	N	N	N	N	N	N	N	N	1	Y	100	50	2019-05-08	2019-05-14	6.5	0	14.1	10.7	59	90	21	10	19	19.6	1.81	40.9	233	4.56	124	3	/	/	/	N	N	5.63
1	684061	2019-10-22	2019-12-02	42	0	F	92	＞65	155	45	18.73	18.5~24	/	N	N	N	Y	N	N	N	N	1	Y	200	100	2019-11-20	2019-11-25	5	0	16.9	6.1	33	45	125	104	37	13.2	1.21	21.4	403	3.81	171	1	2019-12-02	Dead	Severe pneumonia	Y	Y	5.51
1	20193495	2019-08-12	2019-09-10	30	0	M	59	≤65	178	77	24.3	＞24	/	N	N	N	Y	N	Y	N	N	1	N	100	100	2019-08-16	2019-09-06	22	1	4.6	2	31	34	89	114	40	11.7	1.07	26.4	434	0.83	210	2	2019-09-06	Dead	MSOF	Y	Y	0.49
1	747014	2018-08-20	2018-09-28	40	0	M	68	＞65	172	45	15.21	＜18.5	/	N	N	N	Y	N	N	N	N	0	Y	200	100	2018-09-04	2018-09-19	15.5	1	12.2	5	40	16	104	57	33	13.1	1.13	38.6	293	3.76	148	3	/	/	/	N	N	0.24
1	1092522	2018-01-10	2018-04-11	92	0	M	64	≤65	167	57.5	20.62	18.5~24	/	N	N	N	N	N	Y	N	N	1	N	50	100	2018-02-14	2018-02-24	10.5	0	7.4	3.3	257	123	102	108	31	11.9	1.03	30.1	676	0.88	478	3	/	/	/	N	N	0.08
1	1099017	2018-02-09	2018-06-04	116	0	M	48	≤65	168	70	24.8	＞24	/	N	N	N	N	N	Y	Y	Y	1	Y	100	50	2018-02-20 09:00:00	2018-03-27 09:01:00	34	1	20.7	9.1	72	31	114	219	32	13.5	1.17	28.5	568	2.93	221	7	/	/	/	N	N	0.71
1	20184144	2018-09-30	2018-10-20	21	0	F	74	＞65	155	55	22.89	18.5~24	/	N	Y	N	N	Y	N	N	N	1	N	50	50	2018-10-01 09:00:00	2018-10-07 21:01:00	7	0	19	11.8	8	14	76	17	28	12.4	1.07	24.8	255	1.99	152	2	/	/	/	N	N	4.96
1	1106464	2018-03-20	2018-05-15	57	1	M	41	≤65	175	64	20.9	18.5~24	/	N	N	N	Y	N	N	N	Y	0	Y	200	100	2018-04-13 18:00:00	2018-04-24 20:00:01	11.5	0	81	49.4	14	28	60	35	43	14.4	1.25	31.5	371	0.61	156	1	/	/	/	N	N	0.53
1	1082263	2018-12-21	2019-02-15	57	1	F	30	≤65	162	50	19.05	18.5~24	/	N	N	N	N	N	N	N	N	1	Y	100	50	2018-12-26 12:00:00	2019-01-04 09:01:00	9.5	0	6.6	1.6	17	24	50	21	34	13.3	1.15	24.5	580	1.07	265	5	/	/	/	N	N	25.48
1	1094314	2018-01-17 18:56:00	2018-02-01 16:54:00	16	1	F	87	＞65	160	50	19.53	18.5~24	inactive HBsAg carriers	Y	N	N	N	N	N	N	Y	1	Y	100	50	2018-01-24 20:00:00	2018-02-01 08:01:00	8	0	75.2	67.4	36	41	57	69	32	11.1	1.07	31.3	456	4.79	125	2	2018-02-01 14:23:03	Auto	Gastrointestinal hemorrhage	N	Y	29.94
1	1097066	2018-01-30 14:59:00	2018-03-14 11:52:00	44	0	F	88	＞65	162	65	24.77	＞24	/	N	N	N	N	Y	N	N	Y	0	Y	100	50	2018-01-31 12:00:00	2018-03-06 08:01:00	34.5	1	6.6	3.7	10	8	104	47	31	16.1	1.41	34.9	246	2.95	93	2	2018-03-14 11:52:00	Dead	Severe pneumonia	N	N	0.07
1	1080248	2018-03-26 11:13:00	2018-05-02 11:32:00	38	0	M	67	＞65	165	72	26.45	＞24	/	N	N	N	N	N	N	N	N	1	N	100	100	2018-04-09 23:00:00	2018-05-01 20:01:00	19.5	1	4.4	3	65	37	121	63	34	11.3	0.97	25.4	345	1.44	286	4	2018-05-02 20:01:00	Dead	Severe pneumonia	Y	Y	0.46
1	1110985	2018-04-12 14:11:00	2018-05-10 14:21:00	29	0	M	71	＞65	155	53	22.06	18.5~24	/	N	N	N	Y	N	N	N	Y	0	Y	100	50	2018-05-04 08:20:49	2018-05-10 08:01:00	6.5	0	17.7	11.2	14	18	171	134	31	17.2	1.51	32.1	615	16.39	259	3	2018-05-10 14:00:12	Auto	ARDS	N	Y	0.29
1	1115498	2018-10-30 05:30:00	2018-12-10 13:06:00	42	1	F	44	≤65	140	32	16.33	＜18.5	/	N	N	N	N	N	N	N	Y	1	N	50	50	2018-11-08 20:00:00	2018-12-10 20:01:00	32.5	1	19.9	9.9	45	42	141	86	31	12.2	1.05	25.9	221	1.87	93	1	/	/	/	N	N	1.33
1	829131	2018-06-04 10:30:00	2018-08-07 12:12:00	65	1	M	73	＞65	170	66	22.84	18.5~24	/	N	N	N	N	N	N	N	Y	1	Y	100	50	2018-07-09 10:00:00	2018-07-27 09:01:00	19	1	12.1	7.9	28	5	105	41	29	13.3	1.26	44.5	411	0.7	38	2	2018-08-07 12:12:00	Dead	MSOF	Y	Y	0.22
1	1094156	2018-06-17 11:45:00	2018-08-02 09:06:00	47	1	M	69	＞65	172	59	19.94	18.5~24	/	N	N	N	N	N	N	N	Y	1	Y	100	50	2018-06-18 20:00:00	2018-07-27 21:00:01	39.5	1	10.2	5.3	142	83	105	97	34	14.2	1.26	31.5	404	2.4	309	3	/	/	/	N	N	0.48
1	564190	2018-08-07 10:03:00	2018-09-18 11:00:00	43	1	M	71	＞65	174	76	25.1	＞24	/	N	Y	N	N	Y	N	N	N	1	Y	100	50	2018-08-08 10:00:00	2018-08-29 16:00:01	22	1	13.2	12.9	35	95	71	15	29	15.6	1.38	32.4	560	3.54	158	3	2018-09-18 11:00:00	Dead	Heart failure	N	N	0.21
1	1160248	2018-11-07 17:04:00	2018-12-20 11:41:00	44	1	M	77	＞65	172	60	20.28	18.5~24	/	N	N	N	N	N	N	N	Y	1	Y	100	50	2018-11-22 17:00:00	2018-12-01 20:01:00	9.5	0	32.1	23.1	76	89	68	41	35	27.5	2.45	31.5	320	1.65	183	3	2018-12-20 11:41:00	Auto	Pneumothorax	N	Y	5.04
1	1170248	2018-11-07 17:04:00	2018-12-20 11:41:00	44	1	M	77	＞65	172	60	20.28	18.5~24	/	N	N	N	N	N	N	N	Y	1	Y	100	50	2018-12-08 11:00:00	2018-12-20 09:01:00	12.5	0	16.4	6.9	187	89	213	216	37	15.5	1.43	36.7	181	7.52	180	4	2018-12-20 11:41:00	Auto	Pneumothorax	N	Y	0.72
1	1131554	2018-11-28 15:36:00	2019-02-16 14:01:00	81	1	M	55	≤65	176	82	26.47	＞24	/	N	N	N	N	N	N	N	Y	0	N	50	50	2019-01-21 16:00:00	2019-02-12 08:01:00	22.5	1	12.3	7.9	7	12	140	50	32	15.3	1.33	31.5	510	0.62	229	6	2019-02-16 14:01:00	Auto	Dilated cardiomyopathy	N	Y	0.15
1	1167685	2018-12-10 09:30:00	2019-03-02 08:41:00	83	0	M	50	≤65	170	68	23.53	18.5~24	/	N	Y	N	N	N	N	N	Y	1	N	100	100	2019-01-07 12:00:00	2019-01-15 21:01:00	8	0	4	3.1	47	23	83	81	25	12.2	1.05	31	663	2.75	226	2	/	/	/	N	N	0.16
1	1144120	2018-12-27 16:18:00	2019-01-27 03:07:00	32	0	F	49	≤65	158	60	24.03	＞24	/	N	N	N	N	N	N	N	Y	0	N	100	100	2019-01-05 11:00:00	2019-01-22 09:01:00	17.5	1	4.2	2	4	17	44	57	29	10.2	1.19	29.6	281	7.1	106	5	2019-01-27 03:07:00	Auto	Severe pneumonia	N	Y	0.16
1	1177018	2019-01-19 08:53:00	2019-03-25 11:16:00	66	1	M	53	≤65	168	47	16.65	＜18.5	inactive HBsAg carriers	Y	N	N	N	N	N	N	Y	0	Y	100	50	2019-01-31 18:00:00	2019-02-08 20:01:00	8.5	0	32	14	84	42	69	27	38	20.2	1.71	53.4	112	27.58	91	6	/	/	/	N	N	27.2
1	935166	2019-01-31 18:30:00	2019-03-05 10:03:00	34	1	M	77	＞65	178	55	17.36	＜18.5	/	N	N	N	N	N	N	N	Y	1	Y	100	50	2019-02-11 10:00:00	2019-02-27	16.5	1	92.9	74.6	38	46	108	119	34	13.7	1.19	27.6	320	16.47	449	1	/	/	/	N	N	3.82
1	1193444	2019-04-06 00:53:00	2019-06-23 07:58:00	79	1	M	54	≤65	172	76	25.69	＞24	/	N	N	N	N	N	N	Y	Y	0	N	100	100	2019-04-19 10:00:00	2019-05-20 08:01:00	31.5	1	6.4	4.1	26	21	71	125	27	11.3	0.95	27.7	513	1.65	191	3	2019-06-23 07:58:00	Auto	Severe pneumonia	N	N	0.49
1	1194883	2019-03-11 11:46:00	2019-05-26 08:13:00	77	0	F	77	＞65	157	50	20.28	18.5~24	/	N	N	N	N	N	N	N	Y	1	Y	200	100	2019-04-30 18:00:00	2019-05-05 20:01:00	5.5	0	12.4	6.8	28	30	91	30	26	19.2	1.77	28.5	744	2.42	353	1	/	/	/	N	N	5.8
1	1190270	2019-04-17 14:39:00	2019-05-15 21:08:00	29	1	M	74	＞65	160	54	21.09	18.5~24	/	N	Y	N	N	N	Y	N	N	1	N	50	50	2019-04-28 01:00:00	2019-05-03 23:59:59	6	0	18.9	12.9	13	24	146	224	24	15.3	1.41	34.9	485	3.25	226	2	2019-05-15 21:08:00	Auto	cIAI (after stomach cancer surgery)	N	Y	0.37
1	1169226	2019-04-20 21:14:00	2019-05-29 16:14:00	40	1	M	63	≤65	180	72	22.22	18.5~24	inactive HBsAg carriers	Y	Y	N	N	N	N	N	N	1	N	100	100	2019-05-15 17:00:00	2019-05-28 17:01:00	13.5	0	202.5	187.6	52	47	217	57	39	12.7	1.08	29.1	313	6.88	323	3	/	/	/	N	N	1
1	20191822	2019-04-24 12:54:00	2019-07-04 10:17:00	72	0	M	57	≤65	173	67	22.39	18.5~24	/	N	N	N	N	N	N	N	Y	0	N	100	100	2019-04-26 13:00:00	2019-05-09 09:01:00	13	0	1.7	0	48	28	66	69	28	11.2	1.03	26.2	268	0.47	378	1	/	/	/	N	N	4.2
1	1190576	2019-03-24 23:44:00	2019-06-28 10:29:00	97	1	M	66	＞65	173	90	30.07	＞24	/	N	N	N	N	N	N	N	Y	1	Y	100	50	2019-05-14 17:00:00	2019-05-20 09:01:00	6	0	8.3	4.5	158	132	103	129	41	15.1	1.39	36	159	2.04	374	2	/	/	/	N	N	0.81
1	20192499	2019-06-07 11:41:00	2019-07-01 09:10:00	25	0	F	55	≤65	161	62	23.92	18.5~24	/	N	N	N	Y	N	N	N	Y	1	Y	100	50	2019-06-14 12:00:00	2019-06-20 21:01:00	7	0	7.8	1.9	26	17	64	37	33	13.5	1.24	27.9	653	2.14	432	1	/	/	/	N	N	9.16
1	1220159	2019-07-24 10:10:00	2019-10-12 06:16:00	81	0	M	88	＞65	173	65	21.72	18.5~24	/	N	Y	N	Y	N	N	N	Y	1	N	100	100	2019-08-07 21:00:00	2019-08-29 09:01:00	20	1	6.3	3.8	16	15	76	35	31	10.7	0.98	33	385.8	1.18	277	2	2019-10-12 06:16:00	Dead	MSOF	N	N	0.42
1	1220169	2019-07-24 10:10:00	2019-10-12 06:16:00	81	0	M	88	＞65	173	65	21.72	18.5~24	/	N	Y	N	Y	N	N	N	Y	1	N	100	100	2019-09-10 09:00:00	2019-09-24 08:01:00	14	0	6.3	4.2	4	12	163	255	33	12.5	1.15	35.1	652	2.01	226	1	2019-10-12 06:16:00	Dead	MSOF	N	N	0.07
1	1212863	2019-06-25 14:36:00	2019-08-05 04:09:00	42	0	M	70	＞65	175	100	32.65	＞24	/	N	Y	N	N	N	Y	N	Y	1	N	100	100	2019-07-20 20:00:00	2019-08-04 20:01:00	15.5	1	7.7	3.9	41	20	149	151	33	11.8	1.01	29.3	460	0.61	640	2	2019-08-05 04:09:00	Dead	MSOF	Y	Y	7.63
1	20194203	2019-09-24 15:29:00	2019-10-17 09:09:00	24	0	M	76	＞65	176	76	24.54	＞24	/	N	Y	N	N	Y	N	N	N	0	N	100	100	2019-10-02 09:00:00	2019-10-16 21:01:00	11.5	0	5.6	1.9	9	11	92	16	33	12.1	1.11	34.9	278	3.65	92	4	/	/	/	N	N	0.17
1	1232919	2019-10-09 10:49:00	2019-12-20 11:01:00	73	1	M	44	≤65	166	71	25.77	＞24	/	N	N	N	Y	N	N	N	N	0	Y	100	50	2019-12-09 19:00:00	2019-12-15 09:01:00	6	0	13.6	4.9	28	43	402	230	39	11.7	1.03	27	380	29.56	119	1	/	/	/	N	N	0.4
1	1111075	2019-11-16 10:39:00	2019-12-03 15:12:00	18	1	M	58	≤65	168	52	18.42	＜18.5	/	N	N	N	N	Y	N	N	N	0	Y	100	50	2019-11-24 12:00:00	2019-12-03 08:01:00	9.5	0	51.3	36.6	32	12	134	101	40	15.7	1.44	35.3	176	3.31	86	7	2019-12-03 15:12:00	Auto	Severe pneumonia	N	Y	0.34
1	569811	2018-04-26 08:45:00	2018-06-09 16:11:00	45	0	M	92	＞65	170	72	24.91	＞24	/	N	N	N	N	Y	N	N	N	1	Y	200	100	2018-05-02 15:00:00	2018-05-14 21:01:00	12.5	0	9.7	5.4	10	12	93	27	38	13.8	1.03	24.3	347	1.66	164	3	2018-07-09 16:11:00	Dead	Severe pneumonia	N	N	0.36
1	20133723	2018-03-13 16:25:00	2018-04-28 03:01:00	47	0	M	75	＞65	172	68	22.99	18.5~24	/	N	Y	N	N	Y	N	N	N	1	Y	100	50	2018-03-18 09:00:00	2018-04-08 21:01:00	22.5	1	6.1	2.9	13	19	57	11	37	11.3	1.21	30.1	283	0.88	143	1	2018-04-28 03:01:00	Dead	Severe pneumonia	N	N	0.25
1	468730	2018-07-20 08:27:00	2018-09-08 14:31:00	51	0	M	81	＞65	170	72	24.91	＞24	/	N	N	N	Y	Y	N	N	Y	1	Y	200	100	2018-08-08 09:00:00	2018-08-18 09:01:00	10.5	0	11.5	5.5	46	59	87	26	27	13.4	1.02	27.9	369	3.17	232	1	2019-10-10 14:31:00	Dead	Cardiac arrest	N	N	0.7
1	1156923	2018-10-25 10:18:00	2018-11-23 09:40:00	30	0	F	68	＞65	154	50	21.08	18.5~24	/	N	N	N	Y	Y	N	N	Y	0	Y	100	50	2018-10-25 11:00:00	2018-11-02 20:01:00	9	0	13	6.1	17	15	137	40	33	15.2	1.32	32.4	332	11.57	388	1	/	/	/	N	N	0.18
1	20194202	2019-09-24 15:23:00	2019-10-26 22:55:00	33	0	F	64	≤65	160	54	21.09	18.5~24	/	N	N	N	N	Y	N	N	Y	1	Y	100	50	2019-10-10 09:00:00	2019-10-14 09:01:00	4	0	10.8	7.8	24	40	195	74	27	13.8	1.27	35.9	481	20.43	198	3	2019-10-26 22:55:00	Dead	Malignant arrhythmia	Y	Y	4.5
[truncated: 36 more columns]
